# Supplementary material for: Rapid adaptation of signaling networks in the fungal pathogen Magnaporthe oryzae
Source: BMC Genomics. 2019 Oct 22;20:763. doi: 10.1186/s12864-019-6113-3 (PMC6805500; doi:10.1186/s12864-019-6113-3)
Supplement: Supplementary file 1 — Additional file 1: SVs summary. [file 12864_2019_6113_MOESM1_ESM.xlsx]

## Sheet: ΔMohog1-0min-RNA
Name	Minimum	Maximum	Length	# Intervals	Amino Acid Change	CDS Position	Change	Codon Change	Coverage	Polymorphism Type	Protein Effect	protein_id	Variant Frequency	Variant P-Value (approximate)
A	7914035	7914035	1	1			G -> A		14	SNP (transition)			0.286	1.6e-12
G	7912691	7912691	1	1			A -> G		10	SNP (transition)			0.7	4.7e-14
A	7911894	7911894	1	1			C -> A		5	SNP (transversion)			0.6	4e-11
ATA	7911890	7911892	3	1			GGC -> ATA		5	Substitution			0.6	7.9e-11
T	7911886	7911886	1	1			A -> T		5	SNP (transversion)			0.6	1.6e-10
A	7911881	7911881	1	1			C -> A		6	SNP (transversion)			0.5	3.2e-10
GG	7911880	7911879	0	1			#NAME?		6	Insertion			0.5	2e-11
C	7911877	7911876	0	1			+C		7	Insertion			0.429	1.4e-10
GGCCT	7911867	7911871	5	1			CAGAG -> GGCCT		7 -> 9	Substitution			33.3% -> 42.9%	6.7e-10
CTG	7911861	7911863	3	1			TAT -> CTG		9 -> 10	Substitution			30.0% -> 33.3%	3.8e-09
T	7911382	7911382	1	1			A -> T		6	SNP (transversion)			0.333	9.5e-07
G	7911380	7911380	1	1			A -> G		6	SNP (transition)			0.333	9.5e-07
T	7911378	7911378	1	1			A -> T		6	SNP (transversion)			0.333	9.5e-07
C	7901912	7901912	1	1			A -> C		2	SNP (transversion)			1	1.6e-07
T	7888055	7888054	0	1		987	(T)7 -> (T)8		52	Insertion (tandem repeat)	Frame Shift	MGG_10925T0	0.269	4.4e-36
G	7874141	7874141	1	1			A -> G		23	SNP (transition)			1	1.3e-07
T	7874135	7874135	1	1			C -> T		27	SNP (transition)			0.963	2.2e-07
A	7874130	7874130	1	1			T -> A		33	SNP (transversion)			0.939	7e-08
T	7874125	7874125	1	1			A -> T		34	SNP (transversion)			0.941	3.7e-08
T	7844517	7844517	1	1			C -> T		5	SNP (transition)			1	1e-09
A	7844483	7844483	1	1			G -> A		4	SNP (transition)			1	1e-08
CT	7838676	7838677	2	1	IP -> IS	519	TC -> CT	ATT,CCT -> ATC,TCT	2	Substitution	Substitution	MGG_16557T0	1	1.6e-07
C	7838669	7838669	1	1	C -> S	512	G -> C	TGT -> TCT	4	SNP (transversion)	Substitution	MGG_16557T0	0.5	9.5e-07
A	7838643	7838643	1	1		486	G -> A	TCG -> TCA	7	SNP (transition)	None	MGG_16557T0	0.571	2.2e-12
A	7835462	7835462	1	1			T -> A		38	SNP (transversion)			0.974	5.8e-07
C	7835446	7835446	1	1			T -> C		31	SNP (transition)			1	6.3e-07
T	7814819	7814819	1	1			C -> T		2	SNP (transition)			1	2.5e-07
TT	7814810	7814811	2	1			CC -> TT		2	Substitution			1	1.6e-07
T	7814804	7814804	1	1			C -> T		2	SNP (transition)			1	1e-07
AA	7814799	7814800	2	1			GG -> AA		2	Substitution			1	2.5e-07
G	7806128	7806128	1	1			A -> G		4	SNP (transition)			1	2.5e-10
G	7806117	7806117	1	1			A -> G		4	SNP (transition)			1	2.5e-10
C	7806093	7806093	1	1			T -> C		4	SNP (transition)			1	6.3e-10
G	7806084	7806084	1	1			A -> G		4	SNP (transition)			1	1.6e-09
C	7806082	7806082	1	1			T -> C		4	SNP (transition)			1	1.6e-09
AGTAAT	7806060	7806065	6	1			TCGTCG -> AGTAAT		3 -> 4	Substitution			1	2e-09
T	7800651	7800651	1	1			C -> T		175	SNP (transition)			0.383	6.7e-13
A	7800591	7800591	1	1			G -> A		179	SNP (transition)			0.559	2.8e-119
GTGATTCTGAGGGTAGGTCTAGGGGCCTGATCCTCAC	7795421	7795420	0	1			#NAME?		316 -> 424	Insertion			81.6% -> 84.9%	3.9e-42
G	7794592	7794592	1	1			A -> G		2	SNP (transition)			1	6.3e-08
AG	7794589	7794590	2	1			GC -> AG		2	Substitution			1	4e-08
C	7779235	7779235	1	1			T -> C		11	SNP (transition)			0.909	1.1e-27
	7779137	7779137	1	1			#NAME?		34	Deletion			0.882	3.4e-29
CGT	7779132	7779134	3	1			TAA -> CGT		37 -> 40	Substitution			85.0% -> 86.5%	1.3e-58
C	7779126	7779126	1	1			A -> C		39	SNP (transversion)			0.949	7.3e-72
C	7779125	7779124	0	1			+C		39	Insertion			0.436	9.2e-21
C	7779123	7779123	1	1			A -> C		38	SNP (transversion)			0.474	1.7e-24
	7779123	7779123	1	1			#NAME?		38	Deletion			0.447	1.1e-09
C	7779122	7779122	1	1			T -> C		38	SNP (transition)			0.395	1.2e-20
	7779122	7779122	1	1			#NAME?		38	Deletion			0.421	1e-08
T	7779121	7779121	1	1			A -> T		38	SNP (transversion)			0.263	3.4e-11
	7779121	7779121	1	1			#NAME?		38	Deletion			0.421	1e-08
C	7744408	7744408	1	1			T -> C		4	SNP (transition)			1	4e-07
G	7744396	7744396	1	1			T -> G		4	SNP (transversion)			1	6.3e-08
CCG	7744392	7744394	3	1			TAA -> CCG		4	Substitution			1	6.3e-08
T	7744389	7744389	1	1			C -> T		4	SNP (transition)			1	6.3e-08
C	7744387	7744387	1	1			G -> C		4	SNP (transversion)			1	1.6e-07
C	7744385	7744385	1	1			G -> C		4	SNP (transversion)			1	1.6e-07
C	7744382	7744382	1	1			A -> C		4	SNP (transversion)			1	1.6e-07
C	7744379	7744379	1	1			G -> C		6	SNP (transversion)			0.833	5.8e-07
AAAA	7712078	7712081	4	1			CTGT -> AAAA		2	Substitution			1	4e-07
A	7712076	7712076	1	1			T -> A		2	SNP (transversion)			1	4e-07
GA	7678840	7678841	2	1			TT -> GA		3	Substitution			0.667	3e-07
AAAAAA	7678429	7678434	6	1			GTTGGG -> AAAAAA		7 -> 11	Substitution			37.5% -> 50.0%	2.8e-08
TT	7672151	7672150	0	1			#NAME?		25	Insertion			1	1e-85
G	7652401	7652401	1	1	D -> G	1505	A -> G	GAC -> GGC	43	SNP (transition)	Substitution	MGG_08643T0	1	1.3e-142
TT	7641565	7641564	0	1			#NAME?		201 -> 207	Insertion			1	0
T	7636217	7636217	1	1			A -> T		6	SNP (transversion)			0.333	2.4e-07
T	7626521	7626521	1	1	A -> V	122	C -> T	GCC -> GTC	2	SNP (transition)	Substitution	MGG_08633T0	1	1e-07
C	7623009	7623008	0	1		1906	+C		74	Insertion	Frame Shift	MGG_08632T0	0.905	2.3e-239
G	7622012	7622012	1	1			C -> G		2	SNP (transversion)			1	4e-08
G	7612458	7612458	1	1			T -> G		3	SNP (transversion)			1	1.6e-11
C	7598134	7598134	1	1			T -> C		4	SNP (transition)			0.5	6e-08
	7598132	7598132	1	1			-C		4	Deletion			0.5	6e-07
C	7598130	7598130	1	1			A -> C		5	SNP (transversion)			0.4	2.5e-07
C	7598123	7598123	1	1			T -> C		6	SNP (transition)			0.333	9.5e-07
A	7598121	7598121	1	1			G -> A		6	SNP (transition)			0.333	6e-07
T	7597427	7597427	1	1			G -> T		40	SNP (transversion)			0.3	5.5e-33
TTTTTT	7597420	7597425	6	1			AAGGGA -> TTTTTT		28 -> 39	Substitution			25.0% -> 43.6%	4.7e-17
TT	7585363	7585364	2	1			AG -> TT		9	Substitution			0.333	2.7e-09
A	7585358	7585358	1	1			C -> A		8	SNP (transversion)			0.25	7e-07
AA	7581130	7581129	0	1			#NAME?		42 -> 43	Insertion			1	1e-147
T	7551133	7551134	2	1			AC -> T		7	Deletion			1	1e-14
G	7551131	7551131	1	1			A -> G		7	SNP (transition)			1	5e-21
A	7551129	7551129	1	1			T -> A		7	SNP (transversion)			1	5e-21
C	7551126	7551126	1	1			T -> C		7	SNP (transition)			1	5e-21
C	7551119	7551119	1	1			A -> C		7	SNP (transversion)			1	2.5e-20
TC	7551117	7551117	1	1			G -> TC		7	Insertion			0.857	2.8e-17
C	7551115	7551115	1	1			T -> C		7	SNP (transition)			0.857	1.1e-16
CTC	7551108	7551110	3	1			ACG -> CTC		4 -> 6	Substitution			1	2.5e-10
A	7535629	7535628	0	1			(A)7 -> (A)8		869	Insertion (tandem repeat)			0.6	0
A	7535629	7535628	0	1			(A)7 -> (A)8		896	Insertion (tandem repeat)			0.317	0
A	7527124	7527124	1	1			G -> A		2	SNP (transition)			1	4e-07
T	7492820	7492820	1	1			C -> T		12	SNP (transition)			0.25	3.5e-09
A	7489898	7489897	0	1			#NAME?		4	Insertion			0.75	1e-09
C	7482019	7482019	1	1	V -> A	332	T -> C	GTT -> GCT	366	SNP (transition)	Substitution	MGG_04396T0	1	0
TT	7476584	7476583	0	1			#NAME?		34	Insertion			1	1e-119
TT	7472930	7472929	0	1			#NAME?		236 -> 238	Insertion			0.996	0
TT	7472764	7472763	0	1			#NAME?		764 -> 779	Insertion			1	0
G	7470676	7470676	1	1			C -> G		7	SNP (transversion)			0.429	4.4e-09
C	7470668	7470668	1	1			T -> C		4	SNP (transition)			0.5	6e-07
AA	7470303	7470302	0	1			#NAME?		33 -> 34	Insertion			1	3.2e-116
A	7467224	7467223	0	1			(A)6 -> (A)7		20	Insertion (tandem repeat)			0.25	1.5e-09
C	7455200	7455200	1	1			T -> C		2	SNP (transition)			1	4e-08
A	7449014	7449013	0	1			#NAME?		6	Insertion			0.5	1.6e-07
T	7444477	7444476	0	1			(T)6 -> (T)7		6	Insertion (tandem repeat)			0.333	9.5e-07
AT	7435060	7435062	2	2		1477	CAG -> AT		4	Deletion	Frame Shift	MGG_15295T0	0.5	2.4e-07
C	7435057	7435057	1	1	I -> L	1474	A -> C	ATC -> CTC	4	SNP (transversion)	Substitution	MGG_15295T0	0.5	6e-07
C	7435057	7435056	0	1		1474	+C		4	Insertion	Frame Shift	MGG_15295T0	0.5	6e-08
C	7435052	7435052	1	1	D -> A	1469	A -> C	GAC -> GCC	3	SNP (transversion)	Substitution	MGG_15295T0	0.667	7.5e-08
G	7435048	7435048	1	1	S -> A	1465	T -> G	TCT -> GCT	3	SNP (transversion)	Substitution	MGG_15295T0	1	1.6e-11
GG	7435046	7435047	2	1	H -> R	1463	AC -> GG	CAC -> CGG	3	Substitution	Substitution	MGG_15295T0	0.667	7.5e-08
G	7434948	7434948	1	1			C -> G		4	SNP (transversion)			0.5	9.5e-07
AGAA	7434943	7434946	4	1			GACT -> AGAA		4	Substitution			0.5	6e-07
CGG	7434939	7434941	3	1			TTA -> CGG		4	Substitution			0.5	2.4e-07
GA	7434934	7434935	2	1			CC -> GA		3	Substitution			0.667	7.5e-07
CCGGG	7434927	7434931	5	1			AGAAC -> CCGGG		4	Substitution			0.75	2.5e-10
A	7434924	7434924	1	1			G -> A		4	SNP (transition)			0.75	1.6e-11
CAACGGCG	7423920	7423927	8	1	QDP -> PPL	4388	AGGATCTT -> CAACGGCG	CAA,GAT,CCT -> CCG,CCG,TTG	41 -> 45	Substitution	Substitution	MGG_04421T0	43.9% -> 51.1%	5.9e-41
C	7423918	7423918	1	1	P -> R	4397	G -> C	CCG -> CGG	44	SNP (transversion)	Substitution	MGG_04421T0	0.409	1.6e-44
GCGGACC	7423910	7423916	7	1	PVA -> GPP	4399	CAACCGG -> GCGGACC	CCG,GTT,GCT -> GGT,CCG,CCT	36 -> 42	Substitution	Substitution	MGG_04421T0	25.0% -> 38.1%	9.2e-20
A	7421372	7421371	0	1			#NAME?		5	Insertion			0.4	4e-07
G	7401799	7401799	1	1			C -> G		25	SNP (transversion)			0.48	1.3e-33
C	7401798	7401798	1	1			T -> C		25	SNP (transition)			0.28	1.5e-19
G	7401798	7401798	1	1			T -> G		25	SNP (transversion)			0.28	3.8e-18
G	7401797	7401797	1	1			C -> G		23	SNP (transversion)			0.304	1.9e-18
G	7401796	7401796	1	1			T -> G		20	SNP (transversion)			0.7	6.1e-41
G	7401795	7401795	1	1			C -> G		20	SNP (transversion)			0.25	4.9e-12
G	7401792	7401792	1	1			C -> G		11	SNP (transversion)			0.364	1.3e-12
A	7401791	7401791	1	1			G -> A		11	SNP (transition)			0.364	8.3e-12
A	7401790	7401790	1	1			T -> A		11	SNP (transversion)			0.545	1.2e-16
C	7401788	7401788	1	1			T -> C		9	SNP (transition)			0.333	1.1e-08
G	7401788	7401788	1	1			T -> G		9	SNP (transversion)			0.333	2.1e-08
G	7401787	7401787	1	1			T -> G		7	SNP (transversion)			0.429	3.5e-08
T	7398085	7398085	1	1			C -> T		12	SNP (transition)			0.25	3.5e-09
T	7387975	7387974	0	1			(T)6 -> (T)7		20	Insertion (tandem repeat)			0.25	4.9e-15
A	7383732	7383732	1	1			C -> A		2	SNP (transversion)			1	1.6e-07
C	7383614	7383614	1	1			T -> C		4	SNP (transition)			0.5	9.5e-07
A	7380542	7380542	1	1			T -> A		7	SNP (transversion)			0.286	5.3e-07
T	7379747	7379747	1	1			C -> T		2	SNP (transition)			1	1.6e-07
C	7372540	7372540	1	1			G -> C		2	SNP (transversion)			1	1.6e-07
G	7372478	7372478	1	1			T -> G		2	SNP (transversion)			1	1.6e-07
TT	7356558	7356557	0	1			#NAME?		114 -> 115	Insertion			1	0
T	7346361	7346360	0	1			(T)3 -> (T)4		34	Insertion (tandem repeat)			0.853	5.5e-91
ACTCCAG	7340577	7340583	7	1			GTAAATA -> ACTCCAG		7 -> 8	Substitution			57.1% -> 62.5%	2.2e-10
CC	7340574	7340575	2	1			TG -> CC		8 -> 10	Substitution			62.5% -> 70.0%	1.8e-17
G	7340571	7340571	1	1			T -> G		11	SNP (transversion)			0.636	5.2e-22
C	7340567	7340567	1	1			T -> C		12	SNP (transition)			0.667	4.9e-26
T	7339773	7339773	1	1			C -> T		6	SNP (transition)			0.333	6e-07
TTT	7339770	7339772	3	1			CAG -> TTT		7	Substitution			0.429	2.2e-09
G	7338622	7338622	1	1			A -> G		3	SNP (transition)			0.667	7.5e-07
C	7338599	7338599	1	1			T -> C		2	SNP (transition)			1	6.3e-07
G	7325734	7325734	1	1			C -> G		16	SNP (transversion)			0.25	4.6e-11
C	7325732	7325732	1	1			G -> C		18	SNP (transversion)			0.278	8.5e-13
G	7325731	7325731	1	1			A -> G		20	SNP (transition)			0.35	2.4e-20
C	7325730	7325730	1	1			G -> C		22	SNP (transversion)			0.273	3e-16
G	7325729	7325729	1	1			A -> G		23	SNP (transition)			0.261	4e-16
C	7325728	7325728	1	1			G -> C		23	SNP (transversion)			0.261	1.6e-15
AA	7324237	7324236	0	1			#NAME?		2629 -> 2655	Insertion			0.998	0
TTTT	7309165	7309164	0	1			#NAME?		36 -> 37	Insertion			1	6.3e-134
T	7296264	7296264	1	1			G -> T		2	SNP (transversion)			1	1.6e-07
C	7291857	7291857	1	1			T -> C		2	SNP (transition)			1	4e-07
T	7269495	7269494	0	1			#NAME?		8	Insertion			0.5	4.4e-12
A	7269484	7269484	1	1			C -> A		9	SNP (transversion)			0.444	5e-09
TTTTT	7264933	7264937	5	1			CCACG -> TTTTT		13 -> 16	Substitution			38.5% -> 50.0%	1.3e-13
T	7264932	7264932	1	1			G -> T		12	SNP (transversion)			0.833	6.6e-32
C	7264555	7264555	1	1			T -> C		5	SNP (transition)			0.4	1e-06
C	7220990	7220990	1	1			A -> C		3	SNP (transversion)			0.667	7.5e-08
C	7220983	7220983	1	1			T -> C		4	SNP (transition)			0.5	2.4e-07
G	7213768	7213768	1	1			C -> G		56	SNP (transversion)			0.964	6.1e-165
G	7213766	7213766	1	1			T -> G		163	SNP (transversion)			0.969	0
G	7213748	7213748	1	1			A -> G		425	SNP (transition)			0.988	0
C	7213746	7213746	1	1			G -> C		461	SNP (transversion)			0.989	0
C	7213744	7213744	1	1			G -> C		477	SNP (transversion)			0.987	0
CGC	7213740	7213742	3	1			ACG -> CGC		544 -> 568	Substitution			0.989	0
T	7213738	7213738	1	1			G -> T		581	SNP (transversion)			0.991	0
G	7213265	7213265	1	1			T -> G		4	SNP (transversion)			0.5	3.8e-07
G	7213261	7213261	1	1			A -> G		4	SNP (transition)			0.5	1.5e-07
GA	7213095	7213096	2	1			TG -> GA		2	Substitution			1	2.5e-07
C	7213088	7213088	1	1			G -> C		2	SNP (transversion)			1	2.5e-07
GCC	7213084	7213086	3	1			ATG -> GCC		2	Substitution			1	4e-07
AG	7213079	7213080	2	1			TT -> AG		2	Substitution			1	2.5e-07
C	7213077	7213077	1	1			T -> C		2	SNP (transition)			1	1.6e-07
T	7211794	7211794	1	1			G -> T		2	SNP (transversion)			1	4e-08
TT	7211791	7211792	2	1			GA -> TT		2	Substitution			1	1.6e-07
T	7209709	7209708	0	1			(T)7 -> (T)8		12	Insertion (tandem repeat)			0.25	6.9e-09
T	7196011	7196010	0	1			#NAME?		45	Insertion			0.333	3.4e-40
T	7191969	7191968	0	1			#NAME?		4	Insertion			0.5	1.5e-07
T	7186542	7186542	1	1			C -> T		5	SNP (transition)			0.4	1e-06
TT	7184765	7184764	0	1			#NAME?		11 -> 12	Insertion			1	3.2e-39
T	7177798	7177797	0	1		44	(T)7 -> (T)8		41	Insertion (tandem repeat)	Frame Shift	MGG_04565T0	0.268	2.5e-25
TT	7176488	7176487	0	1			#NAME?		57 -> 58	Insertion			1	3.2e-200
AA	7175474	7175473	0	1			#NAME?		129 -> 132	Insertion			1	0
A	7162594	7162593	0	1			#NAME?		5	Insertion			0.4	2.5e-07
T	7161532	7161532	1	1		1794	C -> T	TCC -> TCT	60	SNP (transition)	None	MGG_13801T0	1	1e-210
TT	7158395	7158394	0	1			#NAME?		1011 -> 1014	Insertion			0.999	0
G	7156454	7156454	1	1			C -> G		16	SNP (transversion)			0.625	8e-33
C	7156453	7156453	1	1			T -> C		15	SNP (transition)			0.333	3e-15
G	7156453	7156453	1	1			T -> G		15	SNP (transversion)			0.333	3e-15
A	7156452	7156452	1	1			C -> A		15	SNP (transversion)			0.267	3.4e-13
A	7156450	7156450	1	1			T -> A		12	SNP (transversion)			0.25	1.7e-09
G	7156448	7156448	1	1			C -> G		10	SNP (transversion)			0.3	1.9e-09
T	7156447	7156447	1	1			C -> T		10	SNP (transition)			0.4	5.3e-14
A	7156445	7156445	1	1			T -> A		10	SNP (transversion)			0.3	9.5e-10
A	7156443	7156443	1	1			C -> A		10	SNP (transversion)			0.4	8.4e-13
A	7156439	7156439	1	1			C -> A		7	SNP (transversion)			0.286	8.4e-07
T	7156439	7156439	1	1			C -> T		7	SNP (transition)			0.286	8.4e-07
G	7156436	7156436	1	1			T -> G		7	SNP (transversion)			0.286	8.4e-07
T	7149639	7149638	0	1		357	(T)7 -> (T)8		24	Insertion (tandem repeat)	Frame Shift	MGG_13800T0	0.25	1.3e-16
A	7146151	7146150	0	1			#NAME?		31	Insertion			0.323	4.2e-19
CAATA	7137058	7137062	5	1			TTCAG -> CAATA		2	Substitution			1	4e-08
A	7137056	7137056	1	1			C -> A		2	SNP (transversion)			1	4e-08
CAAAG	7137050	7137054	5	1			GCTTA -> CAAAG		2	Substitution			1	6.3e-07
T	7131196	7131195	0	1			#NAME?		8	Insertion			0.5	7e-13
C	7131035	7131035	1	1			G -> C		8	SNP (transversion)			0.5	1.8e-12
G	7131033	7131033	1	1			T -> G		8	SNP (transversion)			0.5	7e-13
AAAGAAGAGA	7131022	7131031	10	1			GCGATTCTCC -> AAAGAAGAGA		7 -> 8	Substitution			42.9% -> 50.0%	2.2e-09
G	7130864	7130864	1	1			C -> G		2	SNP (transversion)			1	4e-07
AAGACCG	7130856	7130862	7	1			CCCCTGA -> AAGACCG		3 -> 8	Substitution			1	2.5e-10
AAGA	7130851	7130854	4	1			TGAG -> AAGA		8 -> 11	Substitution			1	1e-28
C	7118860	7118860	1	1			A -> C		12	SNP (transversion)			0.25	1.4e-08
T	7118433	7118433	1	1			G -> T		55	SNP (transversion)			0.436	3.9e-62
A	7114413	7114412	0	1			(A)6 -> (A)7		7	Insertion (tandem repeat)			0.429	7e-11
TT	7114086	7114085	0	1			#NAME?		5462 -> 5465	Insertion			0.999	0
T	7113062	7113062	1	1			G -> T		27	SNP (transversion)			0.407	5.2e-31
TTTT	7113055	7113058	4	1			AAAC -> TTTT		10 -> 18	Substitution			50.0% -> 72.2%	8e-15
G	7101585	7101585	1	1	K -> E	1468	A -> G	AAG -> GAG	4	SNP (transition)	Substitution	MGG_04609T0	0.5	9.5e-07
T	7099473	7099472	0	1			(T)7 -> (T)8		3	Insertion (tandem repeat)			0.667	7.5e-07
A	7069431	7069431	1	1			T -> A		6	SNP (transversion)			0.333	6e-07
AA	7063202	7063201	0	1			#NAME?		136 -> 138	Insertion			1	0
CCC	7045557	7045559	3	1	SI -> SP	435	TAT -> CCC	TCT,ATC -> TCC,CCC	11	Substitution	Substitution	MGG_04631T0	0.455	1.5e-13
GGAGC	7045552	7045556	5	1			ACGAG -> GGAGC		11 -> 14	Substitution			35.7% -> 45.5%	7.8e-11
TGA	7045548	7045550	3	1			GCT -> TGA		12 -> 13	Substitution			25.0% -> 30.8%	2.8e-08
C	7045506	7045506	1	1			A -> C		11	SNP (transversion)			0.273	8.2e-08
GACGCTTC	7045497	7045504	8	1			CCACAGCA -> GACGCTTC		13 -> 15	Substitution			33.3% -> 38.5%	6.2e-10
A	7045495	7045495	1	1			C -> A		15	SNP (transversion)			0.333	9.5e-15
CC	7045492	7045493	2	1			AT -> CC		15	Substitution			0.333	9.4e-13
G	7045490	7045490	1	1			A -> G		16	SNP (transition)			0.375	2e-12
T	7033063	7033063	1	1			A -> T		3	SNP (transversion)			0.667	1.9e-07
GTCT	7028286	7028289	4	1			TGAC -> GTCT		3	Substitution			1	3.2e-11
C	7028284	7028284	1	1			A -> C		3	SNP (transversion)			1	6.3e-11
A	7021420	7021420	1	1			T -> A		3	SNP (transversion)			0.667	4.8e-07
A	7009100	7009099	0	1			(A)6 -> (A)7		4	Insertion (tandem repeat)			0.5	2.4e-07
C	7003886	7003886	1	1			A -> C		11	SNP (transversion)			1	1.6e-42
TT	6998907	6998906	0	1			#NAME?		4	Insertion			0.5	9.5e-07
C	6996335	6996335	1	1			G -> C		7	SNP (transversion)			0.286	5.3e-07
G	6980917	6980917	1	1			T -> G		6	SNP (transversion)			0.5	1.6e-10
G	6980913	6980913	1	1			C -> G		9	SNP (transversion)			0.333	4.2e-08
C	6980912	6980912	1	1			T -> C		9	SNP (transition)			0.333	2.7e-09
T	6980911	6980911	1	1			G -> T		9	SNP (transversion)			0.333	1.7e-07
C	6980910	6980910	1	1			A -> C		10	SNP (transversion)			0.3	1.5e-08
C	6980909	6980909	1	1			T -> C		11	SNP (transition)			0.364	1.3e-12
T	6980908	6980908	1	1			A -> T		11	SNP (transversion)			0.273	1.3e-09
CG	6980906	6980907	2	1			AT -> CG		11	Substitution			0.364	8.3e-12
C	6980901	6980901	1	1			T -> C		14	SNP (transition)			0.286	6.3e-13
A	6974665	6974665	1	1	G -> S	703	G -> A	GGT -> AGT	384	SNP (transition)	Substitution	MGG_04682T0	0.857	0
AA	6973941	6973940	0	1			#NAME?		245 -> 249	Insertion			0.992	0
A	6966087	6966087	1	1			C -> A		5	SNP (transversion)			0.8	3.2e-15
AG	6965907	6965908	2	1			GC -> AG		3	Substitution			0.667	4.8e-07
AC	6965904	6965905	2	1			CA -> AC		3	Substitution			0.667	7.5e-07
GC	6962468	6962469	2	1			TT -> GC		4	Substitution			0.5	9.5e-07
AA	6956147	6956146	0	1			#NAME?		31	Insertion			1	3.2e-109
A	6952919	6952918	0	1			(A)6 -> (A)7		8	Insertion (tandem repeat)			0.375	8.9e-10
TT	6948737	6948736	0	1			#NAME?		61	Insertion			0.443	6.2e-70
TTTTT	6944799	6944803	5	1			ACAAG -> TTTTT		5 -> 6	Substitution			40.0% -> 50.0%	1e-06
A	6939598	6939598	1	1			T -> A		4	SNP (transversion)			0.5	2.4e-07
AA	6939065	6939064	0	1			#NAME?		364 -> 367	Insertion			0.997	0
T	6929365	6929365	1	1			A -> T		2	SNP (transversion)			1	6.3e-07
C	6929363	6929363	1	1			T -> C		3	SNP (transition)			0.667	7.5e-07
C	6929357	6929357	1	1			A -> C		5	SNP (transversion)			0.4	4e-07
AA	6925723	6925722	0	1			#NAME?		54 -> 58	Insertion			1	2.5e-184
AA	6916064	6916063	0	1		26	#NAME?		37 -> 39	Insertion	Frame Shift	MGG_04709T0	1	6.3e-134
CT	6905949	6905950	2	1			AG -> CT		2	Substitution			1	6.3e-07
A	6899417	6899417	1	1			C -> A		5	SNP (transversion)			0.6	1e-08
A	6899416	6899416	1	1			C -> A		7	SNP (transversion)			0.571	3.5e-11
G	6898709	6898709	1	1			C -> G		6	SNP (transversion)			0.333	3.8e-07
C	6898706	6898706	1	1			T -> C		4	SNP (transition)			0.5	3.8e-07
G	6898705	6898705	1	1			A -> G		4	SNP (transition)			0.5	1.5e-07
C	6898703	6898703	1	1			G -> C		4	SNP (transversion)			0.5	6e-07
GC	6898700	6898701	2	1			AG -> GC		3 -> 4	Substitution			66.7% -> 75.0%	3e-07
G	6896580	6896580	1	1			C -> G		4	SNP (transversion)			0.5	6e-07
C	6878148	6878148	1	1			A -> C		6	SNP (transversion)			0.333	6e-07
TC	6877725	6877726	2	1			CA -> TC		7 -> 8	Substitution			85.7% -> 87.5%	1.8e-18
A	6877723	6877723	1	1			C -> A		7	SNP (transversion)			0.857	1.1e-19
A	6877722	6877722	1	1			C -> A		7	SNP (transversion)			0.571	5.5e-12
CG	6877719	6877720	2	1			GT -> CG		7	Substitution			0.714	6.6e-16
TTT	6877713	6877715	3	1			GCA -> TTT		4 -> 5	Substitution			75.0% -> 80.0%	2.5e-10
TCT	6877709	6877711	3	1			AGA -> TCT		4	Substitution			0.75	2.5e-10
GTGCGGA	6877647	6877653	7	1			CACATAC -> GTGCGGA		119 -> 176	Substitution			82.8% -> 87.5%	1.0E-318
C	6877643	6877643	1	1			G -> C		108	SNP (transversion)			0.833	1.4e-286
TC	6877640	6877641	2	1			GG -> TC		97 -> 98	Substitution			79.4% -> 79.6%	2.1e-234
A	6877638	6877638	1	1			T -> A		90	SNP (transversion)			0.722	1.1e-160
CCTT	6877633	6877636	4	1			TTAA -> CCTT		63 -> 76	Substitution			73.0% -> 75.0%	2.5e-128
CC	6877630	6877631	2	1			GG -> CC		39 -> 46	Substitution			53.8% -> 60.9%	4.9e-55
T	6877559	6877559	1	1			A -> T		23	SNP (transversion)			0.304	1.9e-18
ACAATC	6877552	6877557	6	1			GATGGT -> ACAATC		29 -> 51	Substitution			44.8% -> 66.7%	8.5e-36
GCCTTCTG	6877543	6877550	8	1			CGTGAGGC -> GCCTTCTG		85 -> 136	Substitution			77.6% -> 85.3%	1.6e-211
T	6877541	6877541	1	1			A -> T		142	SNP (transversion)			0.887	0
TCC	6877537	6877539	3	1			GTA -> TCC		169 -> 172	Substitution			89.9% -> 90.1%	0
A	6877535	6877535	1	1			C -> A		178	SNP (transversion)			0.899	0
T	6872954	6872953	0	1			#NAME?		2293	Insertion			0.867	0
T	6872954	6872953	0	1			#NAME?		2280	Insertion			0.837	0
G	6871518	6871518	1	1			C -> G		8	SNP (transversion)			0.5	1.1e-13
G	6871517	6871517	1	1			A -> G		7	SNP (transition)			0.286	5.3e-07
T	6871517	6871517	1	1			A -> T		7	SNP (transversion)			0.286	8.4e-07
A	6871516	6871516	1	1			T -> A		7	SNP (transversion)			0.286	8.4e-07
A	6871514	6871514	1	1			C -> A		6	SNP (transversion)			0.333	3.8e-07
G	6871512	6871512	1	1			T -> G		6	SNP (transversion)			0.5	8e-11
G	6871509	6871509	1	1			T -> G		5	SNP (transversion)			0.8	3.2e-15
T	6871508	6871508	1	1			C -> T		5	SNP (transition)			0.4	2.5e-07
TC	6871503	6871504	2	1			AT -> TC		4	Substitution			0.5	9.5e-07
C	6871502	6871502	1	1			A -> C		3	SNP (transversion)			0.667	7.5e-08
G	6871500	6871500	1	1			A -> G		3	SNP (transition)			0.667	1.2e-07
T	6871496	6871496	1	1			A -> T		3	SNP (transversion)			0.667	1.9e-07
T	6863746	6863746	1	1			G -> T		21	SNP (transversion)			1	2.5e-76
T	6850409	6850409	1	1			C -> T		2	SNP (transition)			1	4e-08
G	6798529	6798528	0	1			#NAME?		2	Insertion			1	1.6e-07
GT	6721649	6721650	2	1			AG -> GT		4	Substitution			1	6.3e-14
CA	6721646	6721647	2	1			AT -> CA		3	Substitution			1	1e-09
G	6721576	6721576	1	1			T -> G		3	SNP (transversion)			1	1e-09
AAAAAAA	6721569	6721575	7	1			GTTGGTG -> AAAAAAA		3 -> 4	Substitution			66.7% -> 75.0%	4.8e-07
TG	6721565	6721566	2	1			GT -> TG		4	Substitution			0.75	5e-10
TG	6708859	6708860	2	1			AC -> TG		22 -> 24	Substitution			31.8% -> 33.3%	1.3e-18
C	6708858	6708858	1	1			T -> C		22	SNP (transition)			0.364	8e-21
C	6708857	6708857	1	1			T -> C		21	SNP (transition)			0.333	4.6e-18
GG	6708852	6708853	2	1			TA -> GG		11	Substitution			0.364	8.1e-08
ACGG	6708807	6708810	4	1			GATT -> ACGG		9 -> 10	Substitution			33.3% -> 40.0%	4.2e-08
TA	6708804	6708805	2	1			CG -> TA		11 -> 12	Substitution			33.3% -> 36.4%	1.2e-11
A	6708803	6708803	1	1			T -> A		12	SNP (transversion)			0.5	3.7e-18
TAT	6708799	6708801	3	1			CTG -> TAT		13	Substitution			0.538	2.7e-21
G	6664023	6664023	1	1			C -> G		5	SNP (transversion)			0.4	1.6e-07
ATA	6664017	6664019	3	1			TCT -> ATA		3	Substitution			0.667	1.2e-07
G	6664015	6664015	1	1			A -> G		3	SNP (transition)			0.667	1.2e-07
G	6664011	6664011	1	1			C -> G		2	SNP (transversion)			1	4e-07
GG	6628523	6628524	2	1			TC -> GG		4	Substitution			1	6.3e-14
C	6628519	6628519	1	1			A -> C		6	SNP (transversion)			1	1e-18
T	6628514	6628515	2	1			AG -> T		6	Deletion			1	1.6e-17
C	6628512	6628512	1	1			G -> C		6	SNP (transversion)			1	6.3e-20
T	6628511	6628511	1	1			G -> T		6	SNP (transversion)			0.667	1.5e-13
T	6628508	6628508	1	1			C -> T		6	SNP (transition)			1	2.5e-19
C	6628507	6628507	1	1			T -> C		6	SNP (transition)			0.5	1.6e-07
G	6628507	6628507	1	1			T -> G		6	SNP (transversion)			0.5	6.3e-10
CC	6628504	6628505	2	1			GA -> CC		6	Substitution			0.833	6e-16
C	6628502	6628502	1	1			G -> C		6	SNP (transversion)			0.833	6e-16
C	6628500	6628500	1	1			G -> C		6	SNP (transversion)			1	4e-18
AAAAA	6603556	6603560	5	1			CCCGC -> AAAAA		3	Substitution			1	2.5e-10
TTT	6573985	6573987	3	1			CAG -> TTT		7	Substitution			0.286	5.3e-07
TGT	6573980	6573982	3	1			AAC -> TGT		7	Substitution			0.286	8.4e-07
T	6573977	6573977	1	1			C -> T		6	SNP (transition)			0.333	6e-07
A	6564030	6564030	1	1			T -> A		2	SNP (transversion)			1	1.6e-08
C	6564028	6564028	1	1			G -> C		2	SNP (transversion)			1	2.5e-08
GGAACT	6564021	6564026	6	1			TTCCAA -> GGAACT		2	Substitution			1	1e-07
C	6562219	6562219	1	1	E -> G	1373	T -> C	GAA -> GGA	16	SNP (transition)	Substitution	MGG_15173T0	0.25	2.9e-10
GT	6532725	6532726	2	1			CA -> GT		2	Substitution			1	2.5e-07
CG	6532721	6532722	2	1			AA -> CG		2	Substitution			1	6.3e-07
G	6521524	6521524	1	1			A -> G		8	SNP (transition)			0.625	1.7e-07
T	6508848	6508847	0	1		115	(T)6 -> (T)7		27	Insertion (tandem repeat)	Frame Shift	MGG_10609T0	0.37	8.4e-29
A	6499227	6499227	1	1			G -> A		44	SNP (transition)			0.386	5.4e-45
AAAA	6499222	6499225	4	1			TTTT -> AAAA		46 -> 47	Substitution			42.6% -> 44.7%	9.7e-56
GGATTG	6490889	6490894	6	1			ACTCAC -> GGATTG		49 -> 51	Substitution			0.98	1.9e-157
TCCT	6490884	6490887	4	1			GAAA -> TCCT		31 -> 38	Substitution			96.8% -> 97.4%	3.1e-95
TT	6490880	6490881	2	1			GA -> TT		25	Substitution			0.96	6.3e-81
GT	6490877	6490878	2	1			CA -> GT		20 -> 22	Substitution			95.0% -> 95.5%	4e-62
T	6490875	6490875	1	1			G -> T		14	SNP (transversion)			0.857	5.7e-36
TCGTC	6490869	6490873	5	1			AACAG -> TCGTC		7 -> 9	Substitution			85.7% -> 88.9%	1.8e-18
ACGATACCGAAA	6467602	6467601	0	1			#NAME?		74 -> 83	Insertion			86.5% -> 88.9%	1.8e-196
C	6467602	6467601	0	1			+C		75	Insertion			0.653	3.2e-152
ACGAACGCCTATAAGG	6467602	6467601	0	1			#NAME?		75 -> 78	Insertion			86.7% -> 88.3%	5e-214
C	6467602	6467601	0	1			+C		83	Insertion			0.711	1.1e-180
AAGAAA	6467602	6467601	0	1			#NAME?		82 -> 84	Insertion			89.0% -> 89.3%	3.7e-230
G	6467564	6467564	1	1			A -> G		104	SNP (transition)			0.279	1.1e-73
T	6467553	6467553	1	1			C -> T		111	SNP (transition)			0.279	7.4e-85
C	6467485	6467485	1	1			T -> C		62	SNP (transition)			0.629	1.2e-112
CG	6464299	6464300	2	1			TA -> CG		2	Substitution			1	1.6e-07
T	6464270	6464270	1	1			C -> T		2	SNP (transition)			1	1.6e-07
TT	6438504	6438503	0	1			#NAME?		12	Insertion			1	1.6e-41
A	6402293	6402293	1	1			G -> A		25	SNP (transition)			1	1e-85
CGC	6402289	6402291	3	1			TAT -> CGC		16 -> 22	Substitution			1	1.6e-53
TT	6399659	6399660	2	1			CA -> TT		37	Substitution			0.351	4.4e-34
T	6399654	6399654	1	1			G -> T		28	SNP (transversion)			0.357	1.3e-26
A	6393071	6393070	0	1			(A)7 -> (A)8		38	Insertion (tandem repeat)			0.395	4.8e-40
CG	6358884	6358885	2	1			GA -> CG		2	Substitution			1	2.5e-07
T	6357376	6357376	1	1			C -> T		2	SNP (transition)			1	6.3e-08
A	6352055	6352054	0	1			(A)7 -> (A)8		36	Insertion (tandem repeat)			0.278	2.5e-27
A	6347861	6347860	0	1			(A)2 -> (A)3		43	Insertion (tandem repeat)			0.372	1e-43
A	6347855	6347855	1	1			T -> A		43	SNP (transversion)			0.372	1.6e-40
GCATATC	6347846	6347852	7	1			CACAGAG -> GCATATC		39 -> 43	Substitution			30.8% -> 34.9%	4e-31
C	6347844	6347844	1	1			A -> C		38	SNP (transversion)			0.316	2.6e-27
TT	6332484	6332483	0	1			#NAME?		268 -> 269	Insertion			0.996	0
T	6330449	6330449	1	1			C -> T		33	SNP (transition)			0.818	1.4e-94
A	6330447	6330447	1	1			T -> A		31	SNP (transversion)			0.806	2.3e-87
G	6330445	6330445	1	1			C -> G		30	SNP (transversion)			0.8	2.4e-81
TGA	6330441	6330443	3	1			CCT -> TGA		22 -> 27	Substitution			75.0% -> 77.8%	1.7e-57
TG	6330438	6330439	2	1			AT -> TG		22	Substitution			0.773	1.7e-57
C	6330436	6330436	1	1			T -> C		21	SNP (transition)			0.762	3.2e-57
T	6330434	6330434	1	1			A -> T		19	SNP (transversion)			0.737	1.8e-48
TGTAGCC	6330426	6330432	7	1			CTCGTGA -> TGTAGCC		13 -> 18	Substitution			60.0% -> 66.7%	8.1e-25
TCT	6330422	6330424	3	1			AAG -> TCT		8 -> 12	Substitution			37.5% -> 58.3%	7e-09
GAC	6330407	6330409	3	1			CCT -> GAC		7	Substitution			0.429	3.5e-08
G	6330404	6330404	1	1			C -> G		9	SNP (transversion)			0.667	1.3e-15
T	6330402	6330401	0	1			#NAME?		10	Insertion			0.5	2.5e-13
C	6330401	6330401	1	1			G -> C		10	SNP (transversion)			0.7	2.4e-20
GCGCACGC	6330392	6330399	8	1			AAAGGGCG -> GCGCACGC		10 -> 16	Substitution			70.0% -> 81.3%	2.4e-20
TAT	6330388	6330390	3	1			GTG -> TAT		16 -> 18	Substitution			81.3% -> 83.3%	8.9e-45
T	6330386	6330386	1	1			G -> T		19	SNP (transversion)			0.842	9.7e-54
	6308698	6308700	3	1			#NAME?		2	Deletion			1	2.5e-07
C	6306560	6306560	1	1			T -> C		2	SNP (transition)			1	1.6e-07
C	6296313	6296313	1	1			T -> C		2	SNP (transition)			1	1.6e-07
G	6279306	6279306	1	1			T -> G		2	SNP (transversion)			1	6.3e-07
ATTTT	6279020	6279024	5	1			GCCAG -> ATTTT		3	Substitution			0.667	7.5e-08
TGATG	6279014	6279018	5	1			ACTAC -> TGATG		3	Substitution			0.667	3e-07
GAA	6279009	6279011	3	1			CTG -> GAA		3	Substitution			0.667	1.2e-07
T	6279006	6279006	1	1			A -> T		3	SNP (transversion)			0.667	7.5e-07
CA	6278862	6278863	2	1			AC -> CA		2	Substitution			1	1.6e-07
C	6278859	6278859	1	1			A -> C		2	SNP (transversion)			1	6.3e-08
TATTT	6278853	6278857	5	1			GTGAG -> TATTT		2	Substitution			1	6.3e-08
A	6276767	6276767	1	1			T -> A		12	SNP (transversion)			0.25	5.5e-08
A	6268925	6268925	1	1			G -> A		3	SNP (transition)			0.667	7.5e-07
G	6268922	6268922	1	1			T -> G		5	SNP (transversion)			0.8	1.3e-11
ATC	6268916	6268918	3	1			TCA -> ATC		5	Substitution			0.8	3.2e-13
A	6258928	6258928	1	1			G -> A		3	SNP (transition)			1	2.5e-10
TCCGT	6258922	6258926	5	1			GTAAG -> TCCGT		4	Substitution			1	6.3e-12
AAAAA	6236324	6236328	5	1			TTCTG -> AAAAA		3 -> 6	Substitution			75.0% -> 100.0%	2.5e-10
AA	6235387	6235386	0	1			#NAME?		1097 -> 1105	Insertion			99.6% -> 99.7%	0
GTG	6218744	6218746	3	1			ACT -> GTG		3	Substitution			0.667	7.5e-08
A	6218742	6218742	1	1			G -> A		3	SNP (transition)			0.667	1.9e-08
C	6218740	6218740	1	1			A -> C		3	SNP (transversion)			0.667	4.8e-08
TGGCGGGTT	6218730	6218738	9	1			GCCACCTAC -> TGGCGGGTT		3	Substitution			0.667	4.8e-07
A	6210120	6210120	1	1			T -> A		2	SNP (transversion)			1	6.3e-07
TT	6209743	6209742	0	1			#NAME?		119	Insertion			1	0
GA	6202780	6202781	2	1			AC -> GA		5	Substitution			0.8	2e-14
T	6202774	6202774	1	1			A -> T		4	SNP (transversion)			0.75	6.3e-11
TCTGATCCAGA	6202760	6202770	11	1			AGAACAAGGCT -> TCTGATCCAGA		2 -> 4	Substitution			75.0% -> 100.0%	2.5e-07
T	6202609	6202609	1	1			G -> T		3	SNP (transversion)			0.667	3e-07
A	6202606	6202606	1	1			C -> A		3	SNP (transversion)			0.667	4.8e-08
T	6200086	6200085	0	1			(T)7 -> (T)8		24	Insertion (tandem repeat)			0.25	8.5e-18
AA	6182093	6182092	0	1			#NAME?		57	Insertion			1	6.3e-206
AA	6181820	6181819	0	1			#NAME?		65	Insertion			0.985	1e-235
A	6164566	6164565	0	1			#NAME?		12	Insertion			0.333	3.1e-13
A	6164195	6164195	1	1			T -> A		3	SNP (transversion)			0.667	4.8e-07
G	6152381	6152381	1	1			T -> G		2	SNP (transversion)			1	1e-08
C	6144336	6144336	1	1			G -> C		2	SNP (transversion)			1	2.5e-08
TC	6141701	6141702	2	1			AG -> TC		2	Substitution			1	1.6e-07
AA	6141698	6141699	2	1			GT -> AA		2	Substitution			1	1.6e-07
A	6140341	6140340	0	1			#NAME?		10	Insertion			0.3	7.6e-09
A	6140332	6140332	1	1			G -> A		10	SNP (transition)			0.3	3.8e-09
CAC	6139879	6139881	3	1			AGG -> CAC		5	Substitution			0.6	1e-08
CC	6139876	6139877	2	1			GG -> CC		5	Substitution			0.6	1.3e-09
CA	6139873	6139874	2	1			GT -> CA		5	Substitution			0.6	2.5e-09
TT	6137965	6137964	0	1			#NAME?		36 -> 39	Insertion			1	6.3e-134
A	6136653	6136653	1	1			C -> A		11	SNP (transversion)			0.545	1.8e-18
A	6136651	6136651	1	1			T -> A		11	SNP (transversion)			0.455	4.6e-15
A	6136649	6136649	1	1			C -> A		11	SNP (transversion)			0.364	8.3e-12
TT	6136368	6136367	0	1			#NAME?		621 -> 622	Insertion			1	0
AA	6133791	6133790	0	1			#NAME?		595	Insertion			1	0
A	6127335	6127335	1	1			C -> A		3	SNP (transversion)			0.667	7.5e-08
A	6127333	6127333	1	1			C -> A		3	SNP (transversion)			0.667	7.5e-08
TG	6127330	6127331	2	1			AC -> TG		3	Substitution			0.667	1.2e-07
TGGA	6127325	6127328	4	1			GCTG -> TGGA		3	Substitution			0.667	4.8e-07
CT	6127321	6127322	2	1			TG -> CT		4	Substitution			0.5	3.8e-07
G	6127318	6127318	1	1			T -> G		4	SNP (transversion)			0.5	6e-07
TG	6127315	6127316	2	1			GA -> TG		4	Substitution			0.5	9.5e-07
TT	6127088	6127089	2	1			GC -> TT		4	Substitution			0.5	9.5e-07
C	6127085	6127085	1	1			T -> C		5	SNP (transition)			0.4	1e-06
AA	6127081	6127082	2	1			TC -> AA		5	Substitution			0.4	6.3e-07
A	6127080	6127080	1	1			C -> A		5	SNP (transversion)			0.6	1.6e-10
A	6127079	6127079	1	1			C -> A		6	SNP (transversion)			0.667	2.4e-10
TGA	6127076	6127078	3	1			GCG -> TGA		6	Substitution			0.5	1.3e-09
A	6127074	6127074	1	1			G -> A		6	SNP (transition)			0.5	2.5e-09
TTGG	6127070	6127073	4	1			AGAT -> TTGG		6	Substitution			0.667	6e-12
C	6127067	6127067	1	1			A -> C		6	SNP (transversion)			0.667	2.4e-12
	6127065	6127065	1	1			-C		6	Deletion			0.667	9.4e-11
T	6126865	6126865	1	1			A -> T		4	SNP (transversion)			0.5	9.5e-07
AA	6125640	6125639	0	1			#NAME?		29	Insertion			1	2.5e-99
A	6121237	6121236	0	1			(A)6 -> (A)7		24	Insertion (tandem repeat)			0.25	8.4e-15
A	6117204	6117203	0	1			#NAME?		7	Insertion			0.714	6.6e-16
G	6114708	6114708	1	1			C -> G		4	SNP (transversion)			0.5	1.5e-07
T	6114702	6114702	1	1			A -> T		4	SNP (transversion)			0.5	2.4e-07
TT	6077683	6077682	0	1			#NAME?		2873 -> 2883	Insertion			0.998	0
G	6076209	6076209	1	1			T -> G		4	SNP (transversion)			0.5	1.5e-07
T	6067517	6067516	0	1		651	(T)7 -> (T)8		82	Insertion (tandem repeat)	Frame Shift	MGG_16442T0	0.28	1.3e-49
G	6065636	6065636	1	1			T -> G		116	SNP (transversion)			0.293	5.9e-87
CA	6065631	6065632	2	1			TG -> CA		130 -> 138	Substitution			38.5% -> 40.6%	2.8e-124
CA	6065628	6065629	2	1			GT -> CA		147 -> 149	Substitution			42.9% -> 43.6%	6.3e-160
T	6062396	6062396	1	1			C -> T		4	SNP (transition)			0.5	6e-07
A	6058024	6058024	1	1			C -> A		12	SNP (transversion)			0.25	2.2e-07
A	6058021	6058021	1	1			T -> A		15	SNP (transversion)			0.267	3.4e-11
T	6048352	6048352	1	1			C -> T		2	SNP (transition)			1	1e-08
A	6027962	6027961	0	1			(A)7 -> (A)8		54	Insertion (tandem repeat)			0.259	3.2e-37
AAA	6026533	6026535	3	1			CCT -> AAA		51 -> 53	Substitution			32.7% -> 37.3%	8.6e-42
A	6026531	6026531	1	1			C -> A		56	SNP (transversion)			0.429	6.8e-62
G	6025210	6025210	1	1			C -> G		10	SNP (transversion)			0.3	1.2e-07
A	6025208	6025208	1	1			G -> A		8	SNP (transition)			0.375	3.5e-09
T	6008014	6008013	0	1			(T)7 -> (T)8		3	Insertion (tandem repeat)			0.667	1.9e-07
A	6005215	6005214	0	1			(A)6 -> (A)7		5	Insertion (tandem repeat)			0.4	1e-06
A	5981226	5981225	0	1			#NAME?		5	Insertion			0.4	1e-06
AA	5976004	5976003	0	1			(AA)3 -> (AA)4		2	Insertion (tandem repeat)			1	6.3e-08
TT	5967551	5967550	0	1			#NAME?		232	Insertion			1	0
AA	5967138	5967137	0	1			#NAME?		113 -> 115	Insertion			0.991	0
A	5962181	5962180	0	1			#NAME?		28	Insertion			0.571	3e-49
C	5962181	5962180	0	1			+C		28	Insertion			0.429	1.9e-36
AA	5962181	5962180	0	1			#NAME?		28	Insertion			1	1e-98
TT	5960558	5960557	0	1			#NAME?		127 -> 133	Insertion			0.992	0
A	5944277	5944277	1	1			C -> A		7	SNP (transversion)			0.286	3.3e-07
T	5913376	5913375	0	1			#NAME?		6	Insertion			0.5	1.3e-09
A	5913056	5913055	0	1			#NAME?		9	Insertion			0.556	1.3e-16
TT	5910467	5910466	0	1			#NAME?		12	Insertion			1	6.3e-44
T	5886786	5886785	0	1			#NAME?		9	Insertion			0.444	5e-13
A	5867600	5867599	0	1			#NAME?		28	Insertion			0.25	9.3e-18
A	5866791	5866790	0	1		312	#NAME?		18	Insertion	Frame Shift	MGG_05617T0	0.778	1.2e-40
ATGA	5866782	5866785	4	1			CACT -> ATGA		14 -> 16	Substitution			80.0% -> 85.7%	2.9e-35
GT	5866778	5866779	2	1			TG -> GT		12	Substitution			0.833	6.6e-30
GCAGA	5866772	5866776	5	1			ATCTT -> GCAGA		7 -> 10	Substitution			62.5% -> 71.4%	2.1e-14
C	5866765	5866765	1	1			A -> C		4	SNP (transversion)			0.5	9.5e-07
ACA	5866697	5866699	3	1			TGT -> ACA		4 -> 5	Substitution			60.0% -> 75.0%	5e-10
T	5866696	5866696	1	1			A -> T		5	SNP (transversion)			0.8	5e-14
C	5866695	5866695	1	1			G -> C		5	SNP (transversion)			0.6	3.2e-10
GACT	5866688	5866691	4	1			CCGC -> GACT		5 -> 9	Substitution			60.0% -> 77.8%	1.6e-10
GTGGT	5866681	5866685	5	1			TAACC -> GTGGT		12 -> 14	Substitution			91.7% -> 92.9%	6e-36
C	5866679	5866679	1	1			G -> C		14	SNP (transversion)			0.929	1.1e-47
ACA	5866675	5866677	3	1			GTG -> ACA		15	Substitution			0.933	6e-50
C	5866033	5866033	1	1			A -> C		2	SNP (transversion)			1	2.5e-07
CA	5866027	5866028	2	1			GT -> CA		2	Substitution			1	2.5e-08
G	5866020	5866020	1	1			T -> G		2	SNP (transversion)			1	4e-07
AA	5862791	5862792	2	1			CT -> AA		2	Substitution			1	4e-07
T	5853164	5853164	1	1			C -> T		7	SNP (transition)			0.286	8.4e-07
A	5850428	5850427	0	1			(A)5 -> (A)6		6	Insertion (tandem repeat)			0.333	6e-07
T	5835749	5835749	1	1			G -> T		18	SNP (transversion)			0.389	2.5e-19
T	5835742	5835742	1	1			G -> T		11	SNP (transversion)			0.364	2.1e-11
A	5830928	5830927	0	1			#NAME?		3	Insertion			0.667	3e-08
T	5829795	5829795	1	1			A -> T		4	SNP (transversion)			0.5	9.5e-07
T	5829793	5829793	1	1			A -> T		4	SNP (transversion)			0.5	2.4e-07
TT	5829790	5829791	2	1			CA -> TT		4	Substitution			0.5	9.5e-07
A	5806877	5806876	0	1			#NAME?		105	Insertion			0.638	7.1e-220
T	5806877	5806876	0	1			#NAME?		105	Insertion			0.362	8.8e-109
TT	5806805	5806806	2	1			AC -> TT		4	Substitution			0.5	9.5e-07
A	5803245	5803244	0	1			#NAME?		15	Insertion			0.4	2e-17
T	5792587	5792586	0	1			(T)7 -> (T)8		7	Insertion (tandem repeat)			0.571	8.7e-09
C	5725786	5725786	1	1			T -> C		3	SNP (transition)			0.667	3e-07
G	5723757	5723757	1	1			C -> G		2	SNP (transversion)			1	6.3e-08
TCC	5723565	5723567	3	1			CGA -> TCC		4	Substitution			1	1e-10
GGTGCTG	5723557	5723563	7	1			AACTACC -> GGTGCTG		4 -> 6	Substitution			83.3% -> 100.0%	4e-11
C	5723555	5723555	1	1			G -> C		7	SNP (transversion)			1	2e-22
T	5723551	5723550	0	1			#NAME?		8	Insertion			0.875	3.2e-22
GA	5722313	5722314	2	1			AG -> GA		2 -> 3	Substitution			66.7% -> 100.0%	1.9e-07
A	5717298	5717298	1	1			C -> A		12	SNP (transversion)			0.5	1.5e-17
AA	5717295	5717296	2	1			TT -> AA		13	Substitution			0.538	1.4e-20
G	5716824	5716824	1	1			A -> G		8	SNP (transition)			0.375	8.9e-10
G	5680784	5680784	1	1			A -> G		18	SNP (transition)			0.278	8.5e-15
T	5656033	5656033	1	1			G -> T		2	SNP (transversion)			1	6.3e-08
G	5654118	5654118	1	1			T -> G		7	SNP (transversion)			0.571	2.2e-12
TT	5607732	5607731	0	1			#NAME?		40	Insertion			1	1e-132
AA	5607081	5607080	0	1			#NAME?		66 -> 67	Insertion			1	4e-225
CC	5550296	5550297	2	1	LP -> LA	747	GA -> CC	CTT,CCT -> CTG,GCT	5	Substitution	Substitution	MGG_15457T0	0.4	1e-06
TCGAT	5550289	5550293	4	2	LL -> ID	751	AGCAG -> TCGAT	CTG,CTC -> ATC,GAC	5	Substitution	Substitution	MGG_15457T0	0.4	4e-07
T	5531802	5531801	0	1		36	(T)6 -> (T)7		12	Insertion (tandem repeat)	Frame Shift	MGG_05534T0	0.25	5.5e-08
A	5523614	5523613	0	1			#NAME?		6	Insertion			0.667	2.4e-14
A	5523614	5523613	0	1			#NAME?		6	Insertion			0.333	1.5e-07
T	5521458	5521458	1	1	C -> Y	641	C -> T	TGC -> TAC	3	SNP (transition)	Substitution	MGG_05530T0	0.667	4.8e-07
TT	5508253	5508254	2	1			CA -> TT		7	Substitution			0.286	8.4e-07
C	5490651	5490651	1	1			G -> C		53	SNP (transversion)			0.321	3.9e-07
A	5490639	5490639	1	1			T -> A		73	SNP (transversion)			0.479	7.5e-08
TACTTA	5490632	5490637	6	1			CTAGAC -> TACTTA		75 -> 83	Substitution			46.7% -> 49.4%	1.7e-07
G	5473389	5473389	1	1			C -> G		3	SNP (transversion)			0.667	4.8e-07
GGG	5473381	5473383	3	1			ACC -> GGG		3	Substitution			0.667	3e-07
A	5473378	5473378	1	1			T -> A		3	SNP (transversion)			0.667	1.9e-07
C	5473372	5473372	1	1			G -> C		5	SNP (transversion)			0.4	1e-06
CT	5473370	5473369	0	1			#NAME?		5	Insertion			0.4	1e-06
C	5473364	5473364	1	1			T -> C		5	SNP (transition)			0.6	2e-08
T	5473353	5473353	1	1			G -> T		5	SNP (transversion)			0.6	5e-09
GTGATTCTGAGGGTAGGTCTAGGGGCCTGATCCTCAC	5465064	5465063	0	1			#NAME?		480 -> 554	Insertion			82.6% -> 85.1%	1.6e-157
T	5463731	5463730	0	1		232	(T)6 -> (T)7		28	Insertion (tandem repeat)	Frame Shift	MGG_16382T0	0.25	1.9e-18
C	5456492	5456492	1	1		135	T -> C	AGT -> AGC	2	SNP (transition)	None	MGG_05505T0	1	6.3e-07
CTGAGGGTAGGTCTAGGGGCCTGATCCTCAC	5428118	5428117	0	1			#NAME?		218 -> 359	Insertion			88.6% -> 91.1%	2.8e-42
A	5425643	5425643	1	1			T -> A		15	SNP (transversion)			0.4	4.6e-09
A	5425642	5425642	1	1			T -> A		16	SNP (transversion)			0.438	3.5e-14
C	5425641	5425641	1	1			G -> C		17	SNP (transversion)			0.588	1.7e-12
A	5425637	5425637	1	1			G -> A		18	SNP (transition)			0.389	7.4e-07
C	5425635	5425635	1	1			T -> C		21	SNP (transition)			0.381	6.7e-10
A	5425631	5425631	1	1			C -> A		34	SNP (transversion)			0.324	4.2e-10
T	5425628	5425628	1	1			G -> T		45	SNP (transversion)			0.4	3.8e-14
A	5425623	5425623	1	1			C -> A		60	SNP (transversion)			0.333	6e-12
A	5425610	5425610	1	1			G -> A		63	SNP (transition)			0.921	1.3e-63
GG	5391062	5391063	2	1			CA -> GG		4	Substitution			0.5	3.8e-07
AG	5391060	5391061	2	1			GA -> AG		4	Substitution			0.75	3.2e-11
G	5391059	5391059	1	1			T -> G		4	SNP (transversion)			0.5	1.5e-07
AC	5391056	5391057	2	1			CT -> AC		5 -> 6	Substitution			33.3% -> 40.0%	6e-07
T	5380039	5380039	1	1			A -> T		4	SNP (transversion)			0.5	9.5e-07
TTTT	5380033	5380036	4	1			CAAC -> TTTT		3	Substitution			0.667	3e-07
TTTT	5380029	5380032	4	1			AAAG -> TTTT		2 -> 3	Substitution			1	6.3e-07
AA	5367382	5367381	0	1			(AA)3 -> (AA)4		13	Insertion (tandem repeat)			0.385	4e-13
AA	5355962	5355961	0	1			#NAME?		39 -> 41	Insertion			1	4e-141
T	5353599	5353599	1	1			G -> T		9	SNP (transversion)			0.444	2e-11
T	5353597	5353597	1	1			C -> T		8	SNP (transition)			0.5	4.4e-12
T	5353596	5353596	1	1			C -> T		8	SNP (transition)			0.375	7e-09
A	5352178	5352177	0	1		582	(A)7 -> (A)8		2	Insertion (tandem repeat)	Frame Shift	MGG_16372T0	1	6.3e-07
A	5351401	5351401	1	1			T -> A		2	SNP (transversion)			1	4e-08
AA	5267713	5267712	0	1			#NAME?		18	Insertion			1	1e-63
	5258518	5258519	2	1			#NAME?		19 -> 20	Deletion			25.0% -> 26.3%	1.5e-10
A	5258311	5258311	1	1			G -> A		10	SNP (transition)			0.3	7.6e-09
TT	5220601	5220602	2	1			GA -> TT		10	Substitution			0.3	3e-08
TTT	5220594	5220596	3	1			CGG -> TTT		5 -> 7	Substitution			40.0% -> 66.7%	1e-06
T	5220592	5220592	1	1			C -> T		4	SNP (transition)			0.5	9.5e-07
A	5207428	5207427	0	1		481	(A)6 -> (A)7		12	Insertion (tandem repeat)	Frame Shift	MGG_05433T0	0.25	1.4e-08
T	5194852	5194852	1	1			G -> T		2	SNP (transversion)			1	1.6e-07
T	5194850	5194850	1	1			A -> T		3	SNP (transversion)			1	3.2e-11
T	5194846	5194845	0	1			#NAME?		7	Insertion			0.571	8.8e-13
C	5194842	5194842	1	1			T -> C		8	SNP (transition)			1	4e-27
A	5194840	5194840	1	1			T -> A		8	SNP (transversion)			0.75	7e-18
GAC	5194837	5194839	3	1			CCG -> GAC		10	Substitution			0.8	7.1e-24
G	5194836	5194836	1	1			C -> G		10	SNP (transversion)			0.6	8.3e-16
GAA	5194833	5194835	3	1			ACC -> GAA		10	Substitution			0.8	4.5e-27
T	5194832	5194832	1	1			C -> T		10	SNP (transition)			0.6	8.3e-19
C	5194830	5194830	1	1			A -> C		10	SNP (transversion)			0.6	3.3e-18
G	5194828	5194828	1	1			T -> G		10	SNP (transversion)			0.6	8.3e-19
GT	5194822	5194823	2	1			TA -> GT		10	Substitution			0.6	5.3e-17
T	5194821	5194821	1	1			G -> T		10	SNP (transversion)			0.8	7.1e-24
TT	5193443	5193442	0	1			#NAME?		61	Insertion			1	3.2e-214
A	5186987	5186987	1	1	G -> S	802	G -> A	GGC -> AGC	13	SNP (transition)	Substitution	MGG_05428T0	0.923	8.2e-37
TT	5185891	5185890	0	1			#NAME?		36 -> 38	Insertion			97.2% -> 97.4%	3.6e-118
AA	5185463	5185464	2	1			TC -> AA		2 -> 3	Substitution			1	1.6e-07
A	5185459	5185459	1	1			C -> A		3	SNP (transversion)			1	6.3e-11
GG	5183758	5183759	2	1			TT -> GG		5	Substitution			0.4	6.3e-07
G	5183756	5183756	1	1			A -> G		5	SNP (transition)			0.4	4e-07
T	5183754	5183754	1	1			C -> T		3	SNP (transition)			0.667	3e-07
G	5182304	5182304	1	1			T -> G		27	SNP (transversion)			0.37	5.7e-10
T	5182302	5182302	1	1			C -> T		23	SNP (transition)			0.348	2.6e-10
GC	5182299	5182300	2	1			TG -> GC		18 -> 20	Substitution			40.0% -> 44.4%	6.9e-11
C	5182297	5182297	1	1			A -> C		16	SNP (transversion)			0.563	1.1e-14
T	5155257	5155257	1	1	M -> K	248	A -> T	ATG -> AAG	7	SNP (transversion)	Substitution	MGG_05419T0	0.286	5.3e-07
GG	5129400	5129401	2	1	L -> G	958	TT -> GG	TTG -> GGG	5	Substitution	Substitution	MGG_05411T0	0.4	1e-06
AA	5117083	5117084	2	1			GC -> AA		7	Substitution			0.571	5.5e-12
AAA	5117078	5117080	3	1			CTC -> AAA		12 -> 13	Substitution			75.0% -> 76.9%	4.4e-28
TT	5115905	5115904	0	1			#NAME?		471 -> 477	Insertion			99.6% -> 99.8%	0
A	5039094	5039093	0	1			(A)6 -> (A)7		7	Insertion (tandem repeat)			0.286	8.4e-07
AA	5034798	5034797	0	1			#NAME?		91 -> 92	Insertion			1	3.2E-319
ATC	5031890	5031892	3	1			TCA -> ATC		4	Substitution			0.5	3.8e-07
G	5010892	5010892	1	1			A -> G		3	SNP (transition)			0.667	1.9e-07
G	5010887	5010887	1	1			T -> G		3	SNP (transversion)			0.667	1.9e-07
AA	5005729	5005728	0	1			#NAME?		256	Insertion			1	0
TT	5005184	5005185	2	1			GG -> TT		2 -> 3	Substitution			66.7% -> 100.0%	4.8e-07
A	5004533	5004532	0	1			#NAME?		64	Insertion			0.25	3e-37
T	4997080	4997079	0	1			(T)6 -> (T)7		15	Insertion (tandem repeat)			0.333	3e-12
AGC	4991530	4991532	3	1			TTT -> AGC		6	Substitution			0.333	9.5e-07
C	4991526	4991526	1	1			T -> C		6	SNP (transition)			0.333	6e-07
G	4991522	4991521	0	1			(G)4 -> (G)5		6	Insertion (tandem repeat)			0.333	6e-07
TT	4984359	4984358	0	1			#NAME?		5	Insertion			1	1e-18
A	4970302	4970301	0	1			(A)7 -> (A)8		14	Insertion (tandem repeat)			0.286	1.6e-08
G	4968294	4968294	1	1			A -> G		3	SNP (transition)			0.667	7.5e-08
TTT	4959147	4959149	3	1			AGC -> TTT		8 -> 17	Substitution			82.4% -> 87.5%	6.4e-23
A	4952332	4952332	1	1			T -> A		3	SNP (transversion)			0.667	4.8e-07
T	4950305	4950305	1	1		1980	C -> T	GAG -> GAA	6	SNP (transition)	None	MGG_13021T0	0.333	9.5e-07
T	4948848	4948847	0	1			(T)6 -> (T)7		52	Insertion (tandem repeat)			0.25	3.9e-33
A	4930391	4930390	0	1			(A)6 -> (A)7		3	Insertion (tandem repeat)			0.667	1.2e-07
T	4929678	4929677	0	1			#NAME?		55	Insertion			0.291	2.9e-43
AA	4925989	4925988	0	1			#NAME?		102 -> 104	Insertion			1	0
AA	4890484	4890483	0	1			#NAME?		109 -> 111	Insertion			1	0
CA	4889686	4889687	2	1			GC -> CA		2	Substitution			1	1.6e-07
AA	4889501	4889500	0	1			#NAME?		7	Insertion			1	1.6e-24
TTT	4886202	4886204	3	1			AAG -> TTT		7 -> 8	Substitution			71.4% -> 75.0%	6.6e-16
T	4886200	4886200	1	1			G -> T		5	SNP (transversion)			0.6	1.3e-09
T	4886199	4886199	1	1			A -> T		5	SNP (transversion)			0.8	1.3e-13
TT	4856788	4856787	0	1			#NAME?		218 -> 219	Insertion			1	0
C	4768883	4768883	1	1			T -> C		4	SNP (transition)			0.5	9.5e-07
A	4767829	4767829	1	1			T -> A		9	SNP (transversion)			0.333	1.1e-08
	4752286	4752286	1	1		1757	-C		55	Deletion	Frame Shift	MGG_10529T0	0.873	7.8e-103
TT	4750075	4750074	0	1			#NAME?		47	Insertion			1	6.3e-170
AA	4740612	4740611	0	1			#NAME?		35	Insertion			1	1e-126
AGT	4726725	4726727	3	1			CTC -> AGT		2	Substitution			1	2.5e-07
AGTAG	4726719	4726723	5	1			TACTA -> AGTAG		2	Substitution			1	6.3e-08
TAGTA	4726712	4726716	5	1			AGAGG -> TAGTA		2 -> 3	Substitution			1	6.3e-08
G	4726707	4726706	0	1			#NAME?		3	Insertion			1	4e-12
A	4725922	4725921	0	1			#NAME?		10	Insertion			0.4	1.3e-11
GG	4714740	4714741	2	1			TA -> GG		2	Substitution			1	6.3e-07
GTAAT	4714732	4714736	5	1			TGTGG -> GTAAT		2	Substitution			1	2.5e-07
A	4710967	4710966	0	1			#NAME?		25	Insertion			0.32	4.3e-21
A	4710948	4710948	1	1			T -> A		18	SNP (transversion)			0.278	8.5e-13
TT	4681438	4681437	0	1			#NAME?		3	Insertion			1	4e-12
T	4659335	4659335	1	1			C -> T		3	SNP (transition)			0.667	1.2e-07
A	4659303	4659303	1	1			G -> A		3	SNP (transition)			0.667	4.8e-07
CGAT	4656067	4656070	3	2	GL -> RF	70	GGTC -> CGAT	GGT,CTT -> CGA,TTT	23 -> 27	Substitution	Substitution	MGG_16311T0	30.4% -> 40.7%	1.2e-15
G	4656063	4656063	1	1			A -> G		37	SNP (transition)			0.541	1.6e-50
G	4656062	4656062	1	1			T -> G		40	SNP (transversion)			0.3	1.4e-30
T	4656061	4656061	1	1			G -> T		40	SNP (transversion)			0.3	8.8e-32
	4656061	4656061	1	1			#NAME?		40	Deletion			0.275	2.4e-11
C	4652383	4652383	1	1			G -> C		3	SNP (transversion)			1	1.3e-07
C	4652381	4652381	1	1			G -> C		3	SNP (transversion)			1	1.3e-07
ATAT	4652375	4652378	4	1			TGTG -> ATAT		3	Substitution			1	3.2e-08
T	4652374	4652374	1	1			C -> T		3	SNP (transition)			0.667	4.8e-08
G	4652155	4652155	1	1			A -> G		2	SNP (transition)			1	4e-07
A	4652153	4652153	1	1			T -> A		2	SNP (transversion)			1	2.5e-07
AAGTTG	4652146	4652151	6	1			CCTGGA -> AAGTTG		2	Substitution			1	6.3e-07
A	4652143	4652143	1	1			G -> A		2	SNP (transition)			1	6.3e-07
G	4652042	4652042	1	1			T -> G		2	SNP (transversion)			1	1.6e-07
CG	4652039	4652040	2	1			AA -> CG		2	Substitution			1	1.6e-07
AAAC	4652034	4652037	4	1			GCGT -> AAAC		2	Substitution			1	1e-07
T	4652029	4652029	1	1			A -> T		2	SNP (transversion)			1	6.3e-08
G	4652024	4652027	4	1			AGCA -> G		2	Deletion			1	4e-07
A	4652022	4652022	1	1			C -> A		2	SNP (transversion)			1	6.3e-08
A	4651283	4651282	0	1			#NAME?		6	Insertion			0.5	8e-11
AAAA	4637165	4637168	4	1			TGTG -> AAAA		7 -> 10	Substitution			70.0% -> 77.8%	6.6e-16
A	4637162	4637162	1	1			C -> A		10	SNP (transversion)			0.4	3.3e-11
TT	4632526	4632525	0	1			#NAME?		127 -> 130	Insertion			1	0
C	4605002	4605001	0	1		871	(C)2 -> (C)3		4	Insertion (tandem repeat)	Frame Shift	MGG_16308T0	0.5	9.5e-08
C	4593968	4593968	1	1		960	T -> C	CTT -> CTC	182	SNP (transition)	None	MGG_11702T0	0.995	0
C	4588681	4588681	1	1			T -> C		21	SNP (transition)			0.286	3.4e-15
C	4581690	4581690	1	1		1098	T -> C	CCA -> CCG	3	SNP (transition)	None	MGG_10663T0	0.667	1.9e-07
A	4577372	4577372	1	1			G -> A		7	SNP (transition)			0.286	8.4e-07
T	4577370	4577370	1	1			A -> T		6	SNP (transversion)			0.667	9.5e-13
C	4577369	4577369	1	1			A -> C		6	SNP (transversion)			0.333	6e-07
T	4577366	4577366	1	1			C -> T		4	SNP (transition)			0.5	3.8e-07
CTTGAG	4574065	4574070	6	1			ACCAGA -> CTTGAG		12 -> 17	Substitution			56.3% -> 66.7%	1.2e-23
T	4574063	4574063	1	1			G -> T		19	SNP (transversion)			0.474	3.7e-28
C	4574062	4574062	1	1			T -> C		23	SNP (transition)			0.478	2.7e-35
G	4574062	4574062	1	1			T -> G		23	SNP (transversion)			0.304	3.9e-19
G	4574061	4574061	1	1			A -> G		24	SNP (transition)			0.292	5.5e-19
T	4574061	4574061	1	1			A -> T		24	SNP (transversion)			0.542	7.9e-40
G	4574060	4574060	1	1			A -> G		26	SNP (transition)			0.269	3.2e-15
G	4574058	4574058	1	1			A -> G		30	SNP (transition)			0.267	9.2e-23
C	4574057	4574057	1	1			A -> C		35	SNP (transversion)			0.371	1.2e-39
G	4574057	4574057	1	1			A -> G		35	SNP (transition)			0.343	2.1e-31
T	4574056	4574056	1	1			C -> T		37	SNP (transition)			0.378	3.8e-44
C	4574055	4574055	1	1			T -> C		38	SNP (transition)			0.474	5.3e-55
G	4574055	4574055	1	1			T -> G		38	SNP (transversion)			0.316	1.7e-28
C	4574054	4574054	1	1			A -> C		38	SNP (transversion)			0.605	2.4e-73
A	4574053	4574053	1	1			G -> A		40	SNP (transition)			0.275	4.6e-32
TT	4574049	4574050	2	1			AG -> TT		44 -> 45	Substitution			28.9% -> 29.5%	1.7e-38
G	4574048	4574048	1	1			T -> G		50	SNP (transversion)			0.28	5.8e-35
C	4574047	4574047	1	1			A -> C		51	SNP (transversion)			0.51	3.9e-72
G	4574047	4574047	1	1			A -> G		51	SNP (transition)			0.333	3.7e-52
A	4574045	4574045	1	1			G -> A		53	SNP (transition)			0.302	3.7e-45
C	4574045	4574045	1	1			G -> C		53	SNP (transversion)			0.302	5.8e-42
A	4574044	4574044	1	1			T -> A		54	SNP (transversion)			0.333	9.6e-50
C	4574043	4574043	1	1			G -> C		55	SNP (transversion)			0.327	2.3e-51
C	4574042	4574042	1	1			G -> C		57	SNP (transversion)			0.491	2.4e-85
TT	4572880	4572881	2	1			GA -> TT		52 -> 54	Substitution			38.5% -> 40.7%	1.2e-56
TT	4572877	4572878	2	1			GG -> TT		44	Substitution			25.0% -> 27.3%	3.8e-27
A	4562249	4562248	0	1			(A)6 -> (A)7		2	Insertion (tandem repeat)			1	2.5e-07
AA	4545029	4545028	0	1			#NAME?		137 -> 139	Insertion			1	0
T	4510301	4510300	0	1			(T)3 -> (T)4		4	Insertion (tandem repeat)			0.5	1.5e-07
AA	4496988	4496987	0	1			#NAME?		1090 -> 1095	Insertion			0.998	0
TT	4496749	4496748	0	1			#NAME?		868 -> 869	Insertion			0.997	0
A	4496597	4496597	1	1			T -> A		3	SNP (transversion)			0.667	3e-07
G	4496595	4496595	1	1			T -> G		3	SNP (transversion)			0.667	7.5e-08
A	4495484	4495483	0	1			#NAME?		421	Insertion			0.995	0
A	4495484	4495483	0	1			#NAME?		422	Insertion			0.825	0
G	4488901	4488901	1	1			C -> G		2	SNP (transversion)			1	1e-07
TT	4443790	4443791	2	1			CC -> TT		2	Substitution			1	1.6e-07
GG	4439250	4439251	2	1			CC -> GG		3	Substitution			0.667	3e-07
T	4430398	4430397	0	1			#NAME?		15	Insertion			0.267	5.3e-08
T	4428689	4428688	0	1			#NAME?		20	Insertion			0.3	1.5e-16
T	4425643	4425643	1	1			G -> T		3	SNP (transversion)			0.667	7.5e-07
CTT	4423950	4423952	3	1			TAA -> CTT		3	Substitution			1	4e-12
A	4423947	4423947	1	1			C -> A		3	SNP (transversion)			1	4e-12
TAC	4423943	4423945	3	1			CCA -> TAC		3	Substitution			1	2.5e-10
AC	4423939	4423940	2	1			TT -> AC		3	Substitution			1	2e-12
G	4423937	4423937	1	1			A -> G		3	SNP (transition)			1	4e-12
ATCAAC	4423929	4423934	6	1			CGATGA -> ATCAAC		2	Substitution			1	4e-08
C	4423926	4423926	1	1			A -> C		2	SNP (transversion)			1	1.6e-07
T	4422934	4422934	1	1			G -> T		15	SNP (transversion)			0.867	8.3e-47
AA	4421827	4421826	0	1			#NAME?		45 -> 50	Insertion			1	3.2e-158
G	4418000	4418000	1	1			C -> G		2	SNP (transversion)			1	2.5e-07
T	4414986	4414985	0	1			#NAME?		36	Insertion			1	4e-123
T	4414986	4414985	0	1			#NAME?		36	Insertion			0.778	3e-91
CA	4410914	4410915	2	1			TT -> CA		4	Substitution			0.5	9.5e-07
A	4382608	4382607	0	1			#NAME?		40	Insertion			0.775	1.1e-97
A	4382608	4382607	0	1			#NAME?		39	Insertion			0.897	2.6e-111
TT	4376352	4376351	0	1			#NAME?		74	Insertion			1	1e-259
A	4374193	4374192	0	1			(A)6 -> (A)7		20	Insertion (tandem repeat)			0.25	1.5e-14
A	4369577	4369577	1	1			G -> A		2029	SNP (transition)			0.974	0
GTC	4369573	4369575	3	1			TGT -> GTC		1861 -> 1905	Substitution			97.0% -> 97.1%	0
TA	4369570	4369571	2	1			GT -> TA		1610 -> 1658	Substitution			58.9% -> 59.9%	0
T	4369568	4369568	1	1			G -> T		1470	SNP (transversion)			0.967	0
GAT	4369565	4369567	3	1			ATC -> GAT		1218 -> 1416	Substitution			46.6% -> 53.8%	0
A	4369564	4369564	1	1			C -> A		1204	SNP (transversion)			0.968	0
C	4369561	4369561	1	1			A -> C		1121	SNP (transversion)			0.961	0
GC	4369559	4369560	2	1			CT -> GC		990 -> 1039	Substitution			33.9% -> 37.3%	0
C	4369545	4369545	1	1			A -> C		101	SNP (transversion)			0.653	6.4e-165
GCCGT	4369467	4369471	5	1			CAACG -> GCCGT		56 -> 518	Substitution			25.0% -> 90.3%	2.2e-31
T	4369465	4369465	1	1			C -> T		652	SNP (transition)			0.926	0
AGC	4369461	4369463	3	1			CAG -> AGC		750 -> 768	Substitution			86.9% -> 87.1%	0
AC	4369458	4369459	2	1			TG -> AC		825 -> 828	Substitution			88.7% -> 89.0%	0
C	4369456	4369456	1	1			T -> C		847	SNP (transition)			0.946	0
GA	4369453	4369454	2	1			CT -> GA		977 -> 1009	Substitution			0.95	0
C	4369450	4369450	1	1			T -> C		1162	SNP (transition)			0.96	0
	4369447	4369447	1	1			#NAME?		1223	Deletion			0.799	0
CGC	4369444	4369446	3	1			GTT -> CGC		1421 -> 1569	Substitution			96.0% -> 96.3%	0
G	4369441	4369441	1	1			T -> G		1779	SNP (transversion)			0.975	0
G	4364705	4364705	1	1			A -> G		2	SNP (transition)			1	4e-08
C	4364703	4364703	1	1			T -> C		2	SNP (transition)			1	1.6e-07
G	4364700	4364700	1	1			T -> G		2	SNP (transversion)			1	4e-07
G	4364697	4364697	1	1			C -> G		2	SNP (transversion)			1	6.3e-08
T	4358947	4358947	1	1			A -> T		4	SNP (transversion)			0.5	6e-07
TT	4348824	4348823	0	1			#NAME?		41	Insertion			1	2.5e-148
AC	4346966	4346967	2	1			TT -> AC		5 -> 6	Substitution			40.0% -> 50.0%	6.3e-07
TG	4346963	4346964	2	1			CT -> TG		6 -> 7	Substitution			50.0% -> 57.1%	1.3e-09
A	4334934	4334933	0	1			(A)6 -> (A)7		22	Insertion (tandem repeat)			0.455	6.4e-30
T	4334589	4334588	0	1			(T)6 -> (T)7		20	Insertion (tandem repeat)			0.3	3.9e-17
T	4327996	4327995	0	1			#NAME?		20	Insertion			0.3	6e-13
TT	4318835	4318834	0	1			#NAME?		64	Insertion			1	1e-224
T	4314975	4314975	1	1			A -> T		11	SNP (transversion)			0.273	1e-08
AT	4298351	4298352	2	1			CA -> AT		5 -> 6	Substitution			1	3.2e-15
ATA	4298347	4298349	3	1			TAC -> ATA		5	Substitution			1	1e-12
TGGC	4298342	4298345	4	1			AATA -> TGGC		5	Substitution			1	1e-11
T	4298340	4298340	1	1			A -> T		5	SNP (transversion)			1	3.2e-13
AA	4298213	4298214	2	1			CT -> AA		4	Substitution			0.5	6e-07
ATTG	4298208	4298211	4	1			CAGC -> ATTG		4	Substitution			0.5	3.8e-07
A	4298203	4298203	1	1			T -> A		4	SNP (transversion)			0.75	6.3e-11
CAATA	4298198	4298201	4	1			TTGC -> CAATA		4	Insertion			0.75	2.5e-10
TG	4298195	4298196	2	1			AC -> TG		4 -> 6	Substitution			75.0% -> 83.3%	1.3e-10
T	4298193	4298193	1	1			G -> T		6	SNP (transversion)			0.833	6e-15
C	4293223	4293223	1	1			G -> C		8	SNP (transversion)			0.25	2.8e-07
TT	4292338	4292337	0	1			#NAME?		367 -> 376	Insertion			1	0
TT	4280758	4280757	0	1			#NAME?		4	Insertion			1	1.6e-09
A	4279804	4279803	0	1			(A)6 -> (A)7		10	Insertion (tandem repeat)			0.5	2.5e-11
A	4277905	4277904	0	1			#NAME?		5	Insertion			0.4	1e-06
A	4270430	4270429	0	1			(A)7 -> (A)8		152	Insertion (tandem repeat)			0.296	8.6e-115
A	4270430	4270429	0	1			(A)7 -> (A)8		152	Insertion (tandem repeat)			0.342	1.7e-141
	4270429	4270429	1	1			(A)7 -> (A)6		155	Deletion (tandem repeat)			0.252	3.6e-73
TT	4270234	4270233	0	1			#NAME?		5	Insertion			0.4	2.5e-07
	4252747	4252749	3	1			#NAME?		14	Deletion			0.286	9.8e-08
T	4252741	4252740	0	1			#NAME?		16	Insertion			0.375	4.3e-07
C	4246514	4246514	1	1	G -> A	2435	G -> C	GGG -> GCG	81	SNP (transversion)	Substitution	MGG_11727T0	0.988	8.1e-271
G	4246488	4246488	1	1		2409	T -> G	GTT -> GTG	79	SNP (transversion)	None	MGG_11727T0	1	2e-261
T	4239631	4239631	1	1			C -> T		4	SNP (transition)			0.5	6e-07
A	4234489	4234489	1	1			G -> A		6	SNP (transition)			0.333	9.5e-07
AAAAA	4233690	4233694	5	1			CTTGT -> AAAAA		2	Substitution			1	6.3e-07
AA	4233609	4233608	0	1			#NAME?		165 -> 166	Insertion			0.994	0
A	4232297	4232297	1	1			T -> A		8	SNP (transversion)			0.25	7e-07
T	4223693	4223693	1	1			G -> T		9	SNP (transversion)			0.333	1.3e-09
TGGA	4223688	4223691	4	1			GCTC -> TGGA		9	Substitution			0.333	2.7e-09
A	4215937	4215936	0	1			#NAME?		3	Insertion			0.667	3e-07
TTC	4211998	4212000	3	1			CAG -> TTC		4 -> 5	Substitution			75.0% -> 80.0%	5e-10
CC	4211995	4211996	2	1			AT -> CC		5 -> 7	Substitution			80.0% -> 85.7%	5e-14
C	4211993	4211993	1	1			G -> C		8	SNP (transversion)			0.875	2.5e-24
CCT	4211989	4211991	3	1			GGC -> CCT		8 -> 9	Substitution			87.5% -> 88.9%	5e-25
T	4211984	4211984	1	1			A -> T		9	SNP (transversion)			0.889	3.6e-30
	4211979	4211979	1	1			(A)3 -> (A)2		9	Deletion (tandem repeat)			0.889	9e-24
C	4210799	4210799	1	1			A -> C		5	SNP (transversion)			0.6	6.3e-10
GA	4210796	4210797	2	1			TC -> GA		4 -> 5	Substitution			40.0% -> 50.0%	1e-06
T	4210794	4210794	1	1			A -> T		4	SNP (transversion)			0.5	9.5e-07
C	4204558	4204558	1	1			A -> C		8	SNP (transversion)			0.75	7e-21
	4204556	4204556	1	1			#NAME?		8	Deletion			0.75	1.1e-16
C	4204555	4204555	1	1			A -> C		8	SNP (transversion)			0.25	7e-07
	4204555	4204555	1	1			#NAME?		8	Deletion			0.75	1.1e-16
C	4204552	4204552	1	1			G -> C		8	SNP (transversion)			0.875	6.4e-23
CA	4204549	4204550	2	1			AT -> CA		8	Substitution			0.75	1.1e-16
ACCT	4204544	4204547	4	1			TGAA -> ACCT		6 -> 7	Substitution			85.7% -> 100.0%	1e-18
TG	4204541	4204542	2	1			GT -> TG		6 -> 7	Substitution			85.7% -> 100.0%	7e-21
C	4204535	4204535	1	1			A -> C		12	SNP (transversion)			0.5	3.7e-15
C	4204533	4204533	1	1			T -> C		13	SNP (transition)			0.385	4.1e-14
G	4197934	4197934	1	1			A -> G		1256	SNP (transition)			0.92	0
A	4194617	4194617	1	1			T -> A		8	SNP (transversion)			0.5	4.4e-14
T	4184405	4184405	1	1			A -> T		4	SNP (transversion)			0.5	3.8e-07
T	4178619	4178618	0	1		655	#NAME?		455	Insertion	Frame Shift	MGG_09309T0	0.914	0
AA	4178049	4178048	0	1			#NAME?		236 -> 242	Insertion			1	0
T	4177838	4177838	1	1			G -> T		2	SNP (transversion)			1	2.5e-07
A	4148229	4148229	1	1			G -> A		2	SNP (transition)			1	4e-08
TTT	4146780	4146779	0	1			#NAME?		78 -> 83	Insertion			98.8% -> 100.0%	2.5e-289
T	4146780	4146779	0	1			#NAME?		75	Insertion			0.867	2.6e-229
C	4144876	4144876	1	1		672	T -> C	ACT -> ACC	94	SNP (transition)	None	MGG_09300T0	1	0
G	4143071	4143071	1	1			A -> G		4	SNP (transition)			0.5	6e-07
C	4136831	4136831	1	1			G -> C		8	SNP (transversion)			0.25	2.8e-07
AA	4123015	4123014	0	1			#NAME?		171 -> 172	Insertion			0.994	0
T	4095699	4095699	1	1			G -> T		22	SNP (transversion)			1	1e-77
GGTA	4095694	4095697	4	1			TCCC -> GGTA		17 -> 22	Substitution			1	3.2e-60
TGTT	4095688	4095691	4	1			CTCA -> TGTT		12 -> 17	Substitution			1	1e-42
GATGT	4095682	4095686	5	1			CTCAC -> GATGT		11 -> 12	Substitution			90.9% -> 91.7%	1.1e-33
A	4095678	4095678	1	1			G -> A		7	SNP (transition)			0.857	1.1e-19
G	4095676	4095676	1	1			C -> G		3	SNP (transversion)			0.667	3e-07
GA	4095660	4095661	2	1			AT -> GA		5 -> 10	Substitution			0.8	3.2e-13
TG	4095657	4095658	2	1			CA -> TG		11 -> 12	Substitution			81.8% -> 83.3%	1.4e-29
GGAT	4095652	4095655	4	1			CTTG -> GGAT		15 -> 16	Substitution			86.7% -> 87.5%	6.6e-43
CTGGCGGA	4095641	4095648	8	1			ACCATCAC -> CTGGCGGA		22 -> 33	Substitution			84.4% -> 89.3%	2.4e-58
AGGT	4095636	4095639	4	1			GTAC -> AGGT		35 -> 37	Substitution			91.4% -> 91.9%	6.5e-109
C	4088994	4088994	1	1			G -> C		2	SNP (transversion)			1	4e-08
A	4071626	4071625	0	1			#NAME?		8	Insertion			0.375	2.2e-10
TT	4071526	4071525	0	1			#NAME?		23 -> 24	Insertion			1	3.2e-81
T	4049850	4049849	0	1			#NAME?		13	Insertion			0.308	1.1e-10
A	4039578	4039578	1	1			T -> A		4	SNP (transversion)			0.5	3.8e-07
CA	4038612	4038613	2	1			TT -> CA		3 -> 4	Substitution			50.0% -> 66.7%	9.5e-07
C	4038609	4038609	1	1			T -> C		4	SNP (transition)			0.5	3.8e-07
A	4038601	4038601	1	1			T -> A		4	SNP (transversion)			0.5	2.4e-07
G	4019711	4019711	1	1			C -> G		3	SNP (transversion)			1	1.3e-10
CT	3999793	3999792	0	1			#NAME?		2	Insertion			1	4e-08
C	3999791	3999791	1	1			T -> C		2	SNP (transition)			1	2.5e-08
A	3999785	3999785	1	1			T -> A		2	SNP (transversion)			1	1.6e-07
GCA	3999781	3999781	1	1			T -> GCA		2	Insertion			1	4e-08
A	3999773	3999773	1	1			C -> A		2	SNP (transversion)			1	6.3e-08
C	3999769	3999769	1	1			T -> C		2	SNP (transition)			1	2.5e-07
C	3999765	3999765	1	1			T -> C		2	SNP (transition)			1	6.3e-08
GC	3999757	3999758	2	1			TT -> GC		2	Substitution			1	6.3e-07
C	3971198	3971198	1	1		624	A -> C	GGA -> GGC	33	SNP (transversion)	None	MGG_09261T0	0.273	2.4e-18
C	3971054	3971054	1	1		480	T -> C	GGT -> GGC	29	SNP (transition)	None	MGG_09261T0	0.586	1e-45
G	3970874	3970874	1	1		300	T -> G	TCT -> TCG	27	SNP (transversion)	None	MGG_09261T0	0.259	5.6e-20
A	3959105	3959104	0	1			(A)6 -> (A)7		23	Insertion (tandem repeat)			0.261	1e-16
T	3958905	3958904	0	1			#NAME?		31	Insertion			0.258	4.9e-21
AA	3953387	3953386	0	1			#NAME?		2	Insertion			1	1.6e-07
AA	3947933	3947932	0	1			#NAME?		106 -> 110	Insertion			99.1% -> 100.0%	0
T	3943751	3943750	0	1			(T)7 -> (T)8		8	Insertion (tandem repeat)			0.375	8.9e-10
TT	3935092	3935091	0	1			#NAME?		387 -> 388	Insertion			0.997	0
AA	3926171	3926170	0	1			#NAME?		830 -> 855	Insertion			0.999	0
A	3916551	3916551	1	1			G -> A		3	SNP (transition)			1	2.5e-10
A	3906671	3906670	0	1			#NAME?		3	Insertion			0.667	4.8e-07
G	3893181	3893181	1	1			C -> G		6	SNP (transversion)			0.333	6e-07
A	3885931	3885930	0	1			#NAME?		2	Insertion			1	1e-07
C	3877736	3877735	0	1			+C		8	Insertion			0.375	3.5e-09
A	3867956	3867955	0	1			#NAME?		14	Insertion			0.286	9.8e-08
T	3840033	3840033	1	1			C -> T		3	SNP (transition)			0.667	3e-08
C	3840031	3840031	1	1			A -> C		3	SNP (transversion)			0.667	4.8e-08
AAAT	3840025	3840028	4	1			GTGC -> AAAT		3	Substitution			0.667	1.9e-07
GG	3840022	3840023	2	1			TT -> GG		3	Substitution			0.667	3e-07
C	3840020	3840020	1	1			T -> C		3	SNP (transition)			0.667	7.5e-07
G	3819267	3819267	1	1			A -> G		3	SNP (transition)			0.667	3e-07
G	3819045	3819045	1	1			T -> G		3	SNP (transversion)			0.667	7.5e-08
TC	3819037	3819038	2	1			GG -> TC		3	Substitution			0.667	1.9e-07
G	3819033	3819033	1	1			C -> G		3	SNP (transversion)			0.667	7.5e-07
A	3818958	3818958	1	1			T -> A		176	SNP (transversion)			0.261	2.1e-114
G	3818122	3818122	1	1			T -> G		4	SNP (transversion)			0.5	3.8e-07
A	3818120	3818120	1	1			T -> A		4	SNP (transversion)			0.5	3.8e-07
G	3816832	3816832	1	1			C -> G		3	SNP (transversion)			0.667	7.5e-08
A	3810422	3810421	0	1			#NAME?		8	Insertion			0.375	1.1e-07
A	3807802	3807801	0	1			#NAME?		14	Insertion			0.286	1.6e-08
A	3805578	3805577	0	1			(A)6 -> (A)7		25	Insertion (tandem repeat)			0.28	3.8e-18
A	3804038	3804037	0	1			#NAME?		45	Insertion			0.289	2.3e-35
T	3787180	3787179	0	1			#NAME?		20	Insertion			0.3	3.9e-17
T	3783524	3783523	0	1			#NAME?		32	Insertion			0.313	6.3e-22
C	3750562	3750562	1	1			T -> C		2	SNP (transition)			1	4e-08
A	3741927	3741927	1	1			G -> A		5	SNP (transition)			0.8	2e-14
T	3741924	3741923	0	1			#NAME?		5	Insertion			0.8	2e-14
A	3741922	3741922	1	1			T -> A		5	SNP (transversion)			0.8	2e-12
ATATC	3741915	3741919	5	1			GACAA -> ATATC		3 -> 5	Substitution			66.7% -> 80.0%	3e-07
TG	3741912	3741913	2	1			GC -> TG		2 -> 3	Substitution			66.7% -> 100.0%	1.2e-07
T	3741810	3741810	1	1			G -> T		7	SNP (transversion)			0.286	5.3e-07
T	3726880	3726879	0	1			(T)7 -> (T)8		3	Insertion (tandem repeat)			0.667	1.2e-07
A	3721884	3721883	0	1			#NAME?		6	Insertion			0.333	3.8e-07
GGGATCTG	3718217	3718224	8	1			AAACCGAC -> GGGATCTG		5	Substitution			0.6	3.2e-10
GC	3718213	3718214	2	1			AG -> GC		4	Substitution			0.5	3.8e-07
TG	3718210	3718211	2	1			GC -> TG		4	Substitution			0.5	2.4e-07
TG	3718206	3718207	2	1			AA -> TG		4	Substitution			0.5	3.8e-07
TGC	3715014	3715016	3	1			ACA -> TGC		24 -> 25	Substitution			79.2% -> 80.0%	1.7e-64
G	3715012	3715012	1	1			A -> G		24	SNP (transition)			0.792	1.7e-64
C	3715010	3715010	1	1			A -> C		24	SNP (transversion)			0.792	1.1e-60
G	3715008	3715008	1	1			T -> G		23	SNP (transversion)			0.826	2.8e-63
G	3715006	3715006	1	1			C -> G		21	SNP (transversion)			0.81	7.5e-60
CA	3715002	3715003	2	1			TG -> CA		19	Substitution			0.737	1.2e-45
GAATA	3714996	3715000	5	1			ACCCT -> GAATA		16 -> 17	Substitution			64.7% -> 68.8%	3.9e-35
GGG	3714991	3714993	3	1			AAC -> GGG		9 -> 12	Substitution			55.6% -> 66.7%	4e-14
TTCA	3714824	3714827	4	1			AATC -> TTCA		4 -> 8	Substitution			75.0% -> 87.5%	4e-09
CG	3714820	3714821	2	1			AA -> CG		11	Substitution			1	2e-30
GG	3714817	3714818	2	1			AT -> GG		18	Substitution			0.944	7.2e-54
CGATG	3714811	3714815	5	1			TACAT -> CGATG		18 -> 19	Substitution			1	6.3e-62
TCGA	3714804	3714807	4	1			GTAT -> TCGA		19 -> 23	Substitution			1	5e-71
C	3697617	3697617	1	1			T -> C		3	SNP (transition)			0.667	4.8e-07
CGAAAGC	3696829	3696835	7	1			GACTTTT -> CGAAAGC		25 -> 47	Substitution			27.7% -> 33.3%	2.7e-20
T	3692288	3692287	0	1			(T)6 -> (T)7		3	Insertion (tandem repeat)			0.667	4.8e-07
TGC	3691954	3691956	3	1			GTG -> TGC		2	Substitution			1	2.5e-07
G	3676627	3676627	1	1			A -> G		4	SNP (transition)			0.5	2.4e-07
G	3673769	3673769	1	1			T -> G		2	SNP (transversion)			1	1e-07
A	3657077	3657077	1	1	A -> V	128	G -> A	GCC -> GTC	4	SNP (transition)	Substitution	MGG_09185T0	0.5	9.5e-07
G	3635450	3635450	1	1	E -> G	812	A -> G	GAA -> GGA	5	SNP (transition)	Substitution	MGG_09177T0	0.4	4e-07
GT	3608917	3608918	2	1			AC -> GT		12	Substitution			0.25	6.9e-09
AA	3604405	3604404	0	1			#NAME?		130	Insertion			1	0
AG	3595724	3595725	2	1			CA -> AG		2	Substitution			1	2.5e-07
TCC	3595718	3595720	3	1			AAA -> TCC		2	Substitution			1	6.3e-07
G	3595715	3595715	1	1			A -> G		2	SNP (transition)			1	2.5e-07
G	3595713	3595713	1	1			T -> G		2	SNP (transversion)			1	2.5e-07
T	3572550	3572549	0	1			#NAME?		10	Insertion			0.3	7.6e-09
GA	3546041	3546042	2	1			CC -> GA		2	Substitution			1	4e-07
G	3546039	3546039	1	1			T -> G		2	SNP (transversion)			1	1e-07
A	3546036	3546036	1	1			T -> A		2	SNP (transversion)			1	6.3e-08
TA	3546033	3546034	2	1			AT -> TA		2	Substitution			1	1.6e-08
AA	3546029	3546030	2	1			CT -> AA		2	Substitution			1	4e-07
CGC	3546025	3546027	3	1			AAG -> CGC		2	Substitution			1	4e-08
AACGTA	3546016	3546021	6	1			GTGAGT -> AACGTA		2	Substitution			1	6.3e-07
A	3532719	3532718	0	1			(A)6 -> (A)7		129	Insertion (tandem repeat)			0.279	2.8e-98
A	3530361	3530360	0	1		1205	#NAME?		29	Insertion	Frame Shift	MGG_16236T0	0.931	6.4e-90
T	3510285	3510285	1	1			C -> T		2	SNP (transition)			1	2.5e-07
C	3485823	3485823	1	1			A -> C		9	SNP (transversion)			0.444	3.2e-12
G	3485822	3485822	1	1			C -> G		11	SNP (transversion)			0.273	2.1e-08
C	3485821	3485821	1	1			T -> C		13	SNP (transition)			0.308	1.1e-10
C	3485820	3485820	1	1			T -> C		15	SNP (transition)			0.267	5.4e-10
G	3485818	3485818	1	1			T -> G		16	SNP (transversion)			0.313	1.4e-13
C	3485817	3485817	1	1			G -> C		16	SNP (transversion)			0.25	1.1e-10
T	3485088	3485088	1	1			G -> T		5	SNP (transversion)			0.4	1.6e-07
A	3480045	3480045	1	1			C -> A		2	SNP (transversion)			1	4e-07
CTT	3480041	3480043	3	1			TCA -> CTT		2 -> 3	Substitution			1	4e-07
G	3480038	3480038	1	1			C -> G		3	SNP (transversion)			1	1.3e-10
TGTCGCG	3480030	3480036	7	1			GAGAAAA -> TGTCGCG		3 -> 4	Substitution			1	7.9e-12
C	3480026	3480026	1	1			G -> C		4	SNP (transversion)			1	1e-14
	3470610	3470610	1	1			#NAME?		24	Deletion			0.333	1.2e-23
A	3470609	3470609	1	1			T -> A		24	SNP (transversion)			0.5	1.1e-32
	3470609	3470609	1	1			#NAME?		24	Deletion			0.333	1.2e-23
T	3470607	3470607	1	1			A -> T		23	SNP (transversion)			0.478	6.7e-31
A	3470606	3470606	1	1			G -> A		23	SNP (transition)			0.348	3.1e-26
T	3470606	3470606	1	1			G -> T		23	SNP (transversion)			0.478	6.7e-31
G	3470605	3470605	1	1			T -> G		23	SNP (transversion)			0.478	8.5e-30
A	3470604	3470604	1	1			C -> A		23	SNP (transversion)			0.478	6.7e-31
T	3470604	3470604	1	1			C -> T		23	SNP (transition)			0.348	1.9e-25
G	3470603	3470603	1	1			A -> G		23	SNP (transition)			0.348	4.9e-27
A	3470601	3470601	1	1			T -> A		23	SNP (transversion)			0.348	3.1e-26
C	3470601	3470601	1	1			T -> C		23	SNP (transition)			0.478	5.4e-32
T	3470600	3470600	1	1			A -> T		23	SNP (transversion)			0.478	1.1e-28
C	3470599	3470599	1	1			A -> C		19	SNP (transversion)			0.789	1.2e-49
C	3470598	3470598	1	1			A -> C		17	SNP (transversion)			0.294	1.9e-12
T	3470598	3470598	1	1			A -> T		17	SNP (transversion)			0.471	1.5e-27
T	3470597	3470597	1	1			C -> T		15	SNP (transition)			0.267	2.2e-10
TT	3470594	3470595	2	1			AA -> TT		13	Substitution			0.615	5.1e-28
G	3470591	3470591	1	1			A -> G		12	SNP (transition)			0.667	1.2e-27
TG	3470586	3470587	2	1			AA -> TG		11	Substitution			0.727	2.6e-23
CTC	3470582	3470584	3	1			GAG -> CTC		8 -> 11	Substitution			62.5% -> 72.7%	1.8e-12
TCATT	3470569	3470573	5	1			ATGCC -> TCATT		4 -> 6	Substitution			50.0% -> 66.7%	9.5e-07
TG	3470565	3470566	2	1			CA -> TG		7	Substitution			0.714	2.1e-16
TA	3470562	3470563	2	1			CC -> TA		7 -> 8	Substitution			71.4% -> 75.0%	6.6e-17
AC	3470559	3470560	2	1			TA -> AC		9	Substitution			0.889	5.7e-27
C	3470557	3470557	1	1			T -> C		10	SNP (transition)			0.9	3.2e-31
CAA	3470553	3470555	3	1			TTG -> CAA		12 -> 13	Substitution			91.7% -> 92.3%	4.8e-37
AC	3470548	3470548	1	1			T -> AC		13	Insertion			0.923	2.1e-40
A	3461613	3461612	0	1			(A)7 -> (A)8		82	Insertion (tandem repeat)			0.256	4.5e-57
GA	3461106	3461105	0	1			#NAME?		114 -> 115	Insertion			0.974	0
TT	3435865	3435864	0	1			#NAME?		113 -> 116	Insertion			1	0
T	3392836	3392836	1	1			A -> T		4	SNP (transversion)			1	6.3e-12
TTTTT	3392830	3392834	5	1			CGCAA -> TTTTT		4	Substitution			1	1.6e-11
TT	3386587	3386586	0	1			#NAME?		467 -> 479	Insertion			1	0
TT	3385152	3385151	0	1			#NAME?		515 -> 519	Insertion			99.2% -> 99.4%	0
AAAA	3376071	3376074	4	1			TCGT -> AAAA		5 -> 20	Substitution			80.0% -> 95.0%	3.2e-17
AA	3376068	3376069	2	1			GC -> AA		37 -> 42	Substitution			94.6% -> 95.2%	6.7e-117
A	3376064	3376064	1	1			T -> A		59	SNP (transversion)			0.254	1.2e-39
C	3374640	3374640	1	1			A -> C		6	SNP (transversion)			0.5	3.2e-10
GC	3374637	3374638	2	1			TT -> GC		4 -> 5	Substitution			40.0% -> 50.0%	1e-07
G	3374632	3374632	1	1			A -> G		4	SNP (transition)			0.5	6e-08
CG	3374626	3374627	2	1			AC -> CG		3	Substitution			0.667	3e-07
ACA	3368870	3368872	3	1			CTG -> ACA		5	Substitution			0.4	2.5e-07
GATGTGCA	3362381	3362388	8	1			CCGAACTC -> GATGTGCA		7 -> 12	Substitution			85.7% -> 91.7%	4.4e-19
TTTG	3362374	3362377	4	1			AAGC -> TTTG		6	Substitution			0.833	6e-17
T	3362372	3362372	1	1			A -> T		5	SNP (transversion)			0.8	5e-12
CT	3362369	3362370	2	1			GC -> CT		5	Substitution			0.8	5e-12
TTT	3362365	3362367	3	1			CCG -> TTT		4	Substitution			0.75	1.6e-08
CT	3362049	3362050	2	1			TC -> CT		2	Substitution			1	1.6e-07
A	3362047	3362047	1	1			G -> A		2	SNP (transition)			1	1.6e-07
C	3362045	3362045	1	1			A -> C		3	SNP (transversion)			1	1.3e-10
GTG	3362039	3362041	3	1			TCT -> GTG		6 -> 8	Substitution			1	1.6e-20
AGG	3362034	3362036	3	1			CAA -> AGG		10 -> 12	Substitution			1	1e-31
T	3362031	3362031	1	1			C -> T		12	SNP (transition)			1	1.6e-41
TC	3362027	3362028	2	1			AT -> TC		12	Substitution			1	2.5e-40
CT	3362024	3362025	2	1			TA -> CT		12	Substitution			1	2.5e-40
AA	3353972	3353971	0	1			#NAME?		3053 -> 3061	Insertion			0.999	0
T	3353402	3353402	1	1			A -> T		3	SNP (transversion)			0.667	3e-07
TC	3353399	3353400	2	1			AA -> TC		3	Substitution			0.667	3e-07
C	3353397	3353397	1	1			T -> C		3	SNP (transition)			0.667	4.8e-07
CG	3353394	3353395	2	1			AA -> CG		3	Substitution			0.667	7.5e-07
AGCATT	3352477	3352482	6	1			TCTGAC -> AGCATT		5 -> 8	Substitution			50.0% -> 60.0%	3.2e-10
A	3352475	3352475	1	1			C -> A		5	SNP (transversion)			0.6	7.9e-11
AG	3352472	3352473	2	1			CA -> AG		5	Substitution			0.6	1.6e-10
C	3352470	3352470	1	1			A -> C		4	SNP (transversion)			0.75	6.3e-11
GAA	3352465	3352467	3	1			CGG -> GAA		5 -> 6	Substitution			50.0% -> 60.0%	6.3e-10
A	3352422	3352422	1	1			G -> A		6	SNP (transition)			0.333	6e-07
TTGA	3352414	3352417	4	1			GCAT -> TTGA		7	Substitution			0.429	8.8e-09
G	3349205	3349205	1	1			A -> G		9	SNP (transition)			1	4e-33
TT	3339373	3339372	0	1			#NAME?		31 -> 32	Insertion			1	3.2e-109
AAA	3328790	3328792	3	1			TTT -> AAA		16 -> 18	Substitution			31.3% -> 43.8%	1.4e-13
A	3328788	3328788	1	1			G -> A		16	SNP (transition)			0.5	5.1e-23
A	3315882	3315882	1	1			G -> A		8	SNP (transition)			0.375	3.5e-09
A	3315880	3315880	1	1			G -> A		10	SNP (transition)			0.5	2.5e-15
A	3315878	3315878	1	1			C -> A		16	SNP (transversion)			0.313	1.4e-13
C	3313547	3313547	1	1			A -> C		6	SNP (transversion)			0.5	2.5e-09
T	3297251	3297251	1	1			G -> T		3	SNP (transversion)			0.667	4.8e-07
GG	3288051	3288052	2	1			AC -> GG		8	Substitution			0.625	1.8e-15
AG	3288048	3288049	2	1			CT -> AG		7 -> 8	Substitution			50.0% -> 57.1%	4.4e-12
AATATA	3288041	3288046	6	1			TGAGCG -> AATATA		7	Substitution			0.571	2.2e-12
A	3288037	3288037	1	1			C -> A		5	SNP (transversion)			0.4	4e-07
A	3288032	3288031	0	1			#NAME?		5	Insertion			0.4	6.3e-07
A	3287837	3287837	1	1			C -> A		3	SNP (transversion)			0.667	3e-07
CGTG	3273136	3273139	4	1			TACC -> CGTG		25 -> 52	Substitution			96.0% -> 98.1%	9.9e-62
A	3273134	3273134	1	1			T -> A		75	SNP (transversion)			0.987	4.7e-206
G	3273131	3273131	1	1			A -> G		114	SNP (transition)			0.982	0
CCTCG	3273124	3273128	5	1			TGCGC -> CCTCG		165 -> 217	Substitution			99.4% -> 99.5%	0
AC	3273121	3273122	2	1			TA -> AC		234	Substitution			0.996	0
C	3273114	3273115	2	1			TG -> C		275 -> 278	Deletion			92.0% -> 92.1%	0
CGTC	3273108	3273111	4	1			GTGT -> CGTC		305 -> 328	Substitution			99.0% -> 99.1%	0
A	3273106	3273106	1	1			C -> A		342	SNP (transversion)			0.994	0
A	3272523	3272522	0	1			#NAME?		6	Insertion			0.333	3.8e-07
TT	3270026	3270027	2	1			AA -> TT		4	Substitution			0.5	9.5e-07
AA	3267741	3267740	0	1			#NAME?		73 -> 74	Insertion			1	7.9e-271
AA	3261987	3261986	0	1			#NAME?		69 -> 70	Insertion			1	4e-249
AA	3260009	3260008	0	1			#NAME?		24	Insertion			1	1.6e-89
C	3252395	3252395	1	1			T -> C		4	SNP (transition)			0.5	1.5e-07
G	3251898	3251898	1	1			A -> G		3	SNP (transition)			0.667	7.5e-07
TC	3251879	3251880	2	1			GG -> TC		4	Substitution			0.75	1.3e-10
TT	3251876	3251877	2	1			AG -> TT		4	Substitution			0.75	6.3e-11
TC	3251873	3251874	2	1			CT -> TC		4	Substitution			0.75	2.5e-10
A	3248126	3248125	0	1			#NAME?		3	Insertion			0.667	3e-07
G	3242951	3242951	1	1			C -> G		5	SNP (transversion)			1	1e-17
TATT	3242946	3242949	4	1			CTGG -> TATT		4 -> 5	Substitution			1	1e-14
CGGAACG	3242938	3242944	7	1			TTTTCTT -> CGGAACG		3 -> 4	Substitution			1	2.5e-10
CA	3242814	3242815	2	1			GC -> CA		2	Substitution			1	1.6e-07
TGGAGC	3242807	3242812	6	1			GTCGTG -> TGGAGC		4 -> 6	Substitution			1	1.6e-13
C	3242803	3242803	1	1			G -> C		6	SNP (transversion)			1	2.5e-22
A	3240844	3240844	1	1			G -> A		2	SNP (transition)			1	1e-07
AA	3239981	3239980	0	1			#NAME?		92 -> 96	Insertion			98.9% -> 99.0%	1.6E-313
A	3231606	3231606	1	1			G -> A		7	SNP (transition)			0.286	8.4e-07
G	3231603	3231603	1	1			T -> G		7	SNP (transversion)			0.286	8.4e-07
T	3230403	3230403	1	1			G -> T		12	SNP (transversion)			0.583	2e-24
C	3224034	3224034	1	1			G -> C		3	SNP (transversion)			0.667	7.5e-07
T	3224028	3224028	1	1			C -> T		4	SNP (transition)			0.75	2.5e-10
AA	3210153	3210152	0	1			#NAME?		14	Insertion			1	4e-51
AA	3201707	3201708	2	1			TC -> AA		3	Substitution			0.667	4.8e-07
TTTTT	3190758	3190762	5	1			CGAAC -> TTTTT		4	Substitution			1	6.3e-14
T	3157164	3157163	0	1			(T)7 -> (T)8		20	Insertion (tandem repeat)			0.45	5.3e-27
C	3152599	3152599	1	1			T -> C		12	SNP (transition)			0.25	6.9e-09
G	3152597	3152597	1	1			T -> G		7	SNP (transversion)			0.286	3.3e-07
A	3152595	3152595	1	1			T -> A		7	SNP (transversion)			0.286	5.3e-07
A	3152592	3152592	1	1			T -> A		6	SNP (transversion)			0.333	6e-07
C	3152589	3152589	1	1			A -> C		4	SNP (transversion)			0.5	6e-08
T	3152588	3152588	1	1			A -> T		4	SNP (transversion)			0.5	6e-07
T	3152587	3152587	1	1			A -> T		4	SNP (transversion)			0.5	3.8e-07
G	3152585	3152585	1	1			A -> G		4	SNP (transition)			0.5	6e-07
T	3152582	3152582	1	1			A -> T		3	SNP (transversion)			0.667	7.5e-07
C	3138056	3138056	1	1			T -> C		2	SNP (transition)			1	2.5e-07
T	3119814	3119814	1	1			A -> T		2	SNP (transversion)			1	1e-07
AGCT	3115182	3115185	4	1			CAAA -> AGCT		4 -> 5	Substitution			40.0% -> 50.0%	6.3e-07
CA	3115177	3115178	2	1			GT -> CA		4 -> 5	Substitution			40.0% -> 50.0%	2.5e-07
	3099022	3099023	2	1			#NAME?		11	Deletion			0.273	4.1e-08
TT	3098567	3098566	0	1			#NAME?		18 -> 19	Insertion			1	2.5e-65
T	3088113	3088113	1	1		19	C -> T		19	SNP (transition)	Truncation	MGG_06875T0	0.263	3.6e-12
TT	3088108	3088109	2	1	P -> L	14	CA -> TT	CCA -> CTT	6	Substitution	Substitution	MGG_06875T0	0.333	9.5e-07
T	3088105	3088105	1	1	R -> L	11	G -> T	CGA -> CTA	6	SNP (transversion)	Substitution	MGG_06875T0	0.667	1.5e-09
T	3088103	3088103	1	1	L -> F	9	A -> T	TTA -> TTT	6	SNP (transversion)	Substitution	MGG_06875T0	0.5	2e-08
GATCGGT	3087557	3087556	0	1			#NAME?		119	Insertion			0.563	5.6e-191
TCT	3087557	3087556	0	1			#NAME?		119	Insertion			0.462	1.1e-147
T	3087398	3087398	1	1	D -> E	27	G -> T	GAC -> GAA	147	SNP (transversion)	Substitution	MGG_06874T0	0.32	5.4e-117
A	3070648	3070647	0	1			#NAME?		3	Insertion			0.667	3e-07
T	3064114	3064113	0	1			(T)7 -> (T)8		32	Insertion (tandem repeat)			0.344	4.1e-31
CCCCC	3042081	3042085	5	1			GGTAT -> CCCCC		2	Substitution			1	1.6e-07
GA	3042078	3042079	2	1			TT -> GA		2	Substitution			1	1.6e-07
C	3042075	3042075	1	1			A -> C		2	SNP (transversion)			1	2.5e-08
C	3042071	3042071	1	1			T -> C		2	SNP (transition)			1	1.6e-07
C	3042061	3042061	1	1			T -> C		2	SNP (transition)			1	4e-08
CAT	3042056	3042058	3	1			ACC -> CAT		2	Substitution			1	6.3e-08
T	3009872	3009872	1	1			C -> T		2	SNP (transition)			1	1.6e-07
A	3009867	3009867	1	1			C -> A		2	SNP (transversion)			1	4e-07
T	3004772	3004772	1	1			C -> T		7	SNP (transition)			0.286	8.4e-07
GT	2998862	2998863	2	1			CG -> GT		2	Substitution			1	1.6e-07
AT	2998859	2998860	2	1			TA -> AT		2	Substitution			1	1e-07
A	2987069	2987068	0	1		631	(A)4 -> (A)5		34	Insertion (tandem repeat)	Frame Shift	MGG_06851T0	0.853	7e-94
A	2981631	2981630	0	1			#NAME?		3	Insertion			0.667	4.8e-07
A	2980344	2980344	1	1			G -> A		2	SNP (transition)			1	1.6e-07
T	2967605	2967604	0	1			(T)7 -> (T)8		28	Insertion (tandem repeat)			0.321	1.4e-23
A	2953972	2953972	1	1			G -> A		75	SNP (transition)			0.64	7e-115
G	2953909	2953908	0	1			#NAME?		38	Insertion			0.947	1.1e-116
C	2953905	2953905	1	1			A -> C		37	SNP (transversion)			0.919	1.9e-112
CTC	2953900	2953902	3	1			TGT -> CTC		37	Substitution			0.919	4.9e-109
TTT	2953895	2953897	3	1			CAA -> TTT		33 -> 35	Substitution			91.4% -> 93.9%	6.5e-93
C	2953889	2953889	1	1			T -> C		16	SNP (transition)			0.813	5.6e-37
C	2953888	2953888	1	1			T -> C		15	SNP (transition)			0.267	5.3e-08
CC	2953886	2953887	2	1			TT -> CC		13 -> 14	Substitution			69.2% -> 71.4%	1.2e-29
TTT	2953878	2953880	3	1	R -> K	4	ACG -> TTT	CGT -> AAA	4	Substitution	Substitution	MGG_16188T0	0.75	1e-09
T	2953877	2953877	1	1	F -> I	7	A -> T	TTC -> ATC	4	SNP (transversion)	Substitution	MGG_16188T0	0.5	6e-07
TT	2948998	2948997	0	1			#NAME?		121 -> 122	Insertion			98.3% -> 98.4%	0
T	2942959	2942959	1	1			C -> T		2	SNP (transition)			1	1.6e-07
T	2942955	2942954	0	1			#NAME?		2	Insertion			1	2.5e-08
G	2936789	2936789	1	1			C -> G		4	SNP (transversion)			0.5	3.8e-07
C	2936786	2936786	1	1			T -> C		4	SNP (transition)			0.5	1.5e-07
G	2936785	2936785	1	1			T -> G		4	SNP (transversion)			0.5	2.4e-07
T	2936779	2936779	1	1			C -> T		5	SNP (transition)			0.4	1e-07
G	2936778	2936778	1	1			C -> G		6	SNP (transversion)			0.333	6e-07
C	2936773	2936773	1	1			G -> C		15	SNP (transversion)			0.267	5.4e-12
	2936771	2936771	1	1			#NAME?		19	Deletion			0.263	1.1e-11
A	2936768	2936768	1	1			T -> A		36	SNP (transversion)			0.25	3e-24
C	2936762	2936762	1	1			T -> C		58	SNP (transition)			0.397	1.1e-60
A	2890870	2890870	1	1			C -> A		3	SNP (transversion)			0.667	4.8e-07
T	2889205	2889204	0	1			#NAME?		24	Insertion			0.583	4.9e-42
G	2881480	2881480	1	1			A -> G		3	SNP (transition)			1	7.9e-09
A	2881353	2881353	1	1		279	G -> A	GGG -> GGA	6	SNP (transition)	None	MGG_16179T0	1	1.6e-14
C	2881346	2881346	1	1	I -> T	272	T -> C	ATT -> ACT	5	SNP (transition)	Substitution	MGG_16179T0	1	3.2e-13
C	2872841	2872841	1	1			A -> C		11	SNP (transversion)			0.545	7.2e-12
A	2872839	2872839	1	1			T -> A		11	SNP (transversion)			0.455	1.4e-07
T	2872837	2872837	1	1			G -> T		12	SNP (transversion)			0.25	4.4e-07
T	2872834	2872834	1	1			A -> T		20	SNP (transversion)			0.55	6.2e-09
T	2872831	2872831	1	1			G -> T		24	SNP (transversion)			0.667	1.1e-09
A	2872829	2872829	1	1			T -> A		27	SNP (transversion)			0.63	4.2e-08
T	2872825	2872825	1	1			A -> T		42	SNP (transversion)			0.619	3.9e-21
T	2872819	2872819	1	1			A -> T		68	SNP (transversion)			0.735	2e-35
G	2872346	2872346	1	1			A -> G		17	SNP (transition)			0.706	2.4e-29
G	2872345	2872345	1	1			A -> G		16	SNP (transition)			0.375	1.1e-07
G	2872344	2872344	1	1			A -> G		16	SNP (transition)			0.813	1.4e-39
G	2872343	2872343	1	1			A -> G		16	SNP (transition)			0.75	1.8e-39
G	2872341	2872341	1	1			C -> G		16	SNP (transversion)			0.938	1.6e-47
C	2872340	2872340	1	1			T -> C		16	SNP (transition)			0.625	8e-34
G	2872340	2872340	1	1			T -> G		16	SNP (transversion)			0.375	2.9e-08
C	2872339	2872339	1	1			G -> C		16	SNP (transversion)			0.75	7.2e-36
AT	2872334	2872335	2	1			CC -> AT		14 -> 15	Substitution			80.0% -> 85.7%	9.1e-41
G	2872332	2872332	1	1			C -> G		13	SNP (transversion)			1	2.5e-42
G	2872327	2872327	1	1			A -> G		3	SNP (transition)			1	5e-07
A	2865462	2865462	1	1			G -> A		2	SNP (transition)			1	6.3e-08
G	2851223	2851223	1	1	M -> V	262	A -> G	ATG -> GTG	34	SNP (transition)	Substitution	MGG_16176T0	0.794	2.1e-53
T	2851119	2851119	1	1	C -> F	158	G -> T	TGT -> TTT	545	SNP (transversion)	Substitution	MGG_16176T0	0.956	0
T	2850960	2850960	1	1		91	C -> T	CTG -> TTG	25	SNP (transition)	None	MGG_16176T0	0.28	1.7e-10
C	2850949	2850949	1	1	I -> T	80	T -> C	ATT -> ACT	15	SNP (transition)	Substitution	MGG_16176T0	0.8	7.1e-27
G	2846115	2846115	1	1			A -> G		17	SNP (transition)			1	4e-38
C	2846009	2846009	1	1			T -> C		24	SNP (transition)			1	1.6e-77
GCCTGATCCTCAC	2841963	2841962	0	1			#NAME?		19 -> 21	Insertion			94.7% -> 95.2%	7.5e-07
T	2841087	2841087	1	1			C -> T		5	SNP (transition)			0.4	1e-06
T	2841066	2841066	1	1			C -> T		9	SNP (transition)			0.778	7.2e-21
C	2791019	2791019	1	1			T -> C		6	SNP (transition)			0.5	1.6e-10
A	2791016	2791016	1	1			G -> A		6	SNP (transition)			0.333	3.8e-07
T	2791016	2791016	1	1			G -> T		6	SNP (transversion)			0.5	3.2e-07
G	2791014	2791014	1	1			C -> G		6	SNP (transversion)			0.5	3.2e-07
G	2791012	2791012	1	1			T -> G		7	SNP (transversion)			0.429	5.5e-07
C	2791011	2791011	1	1			A -> C		7	SNP (transversion)			0.286	8.4e-07
T	2791011	2791011	1	1			A -> T		7	SNP (transversion)			0.286	3.3e-07
C	2791008	2791008	1	1			G -> C		12	SNP (transversion)			0.583	1.9e-10
T	2784329	2784329	1	1		717	C -> T	AAC -> AAT	4	SNP (transition)	None	MGG_06798T0	0.5	3.8e-07
C	2740935	2740935	1	1			T -> C		4	SNP (transition)			0.5	1.5e-07
G	2740932	2740932	1	1			T -> G		4	SNP (transversion)			0.5	9.5e-08
G	2740925	2740925	1	1			C -> G		4	SNP (transversion)			0.5	9.5e-07
G	2731108	2731108	1	1		2841	A -> G	ATT -> ATC	3	SNP (transition)	None	MGG_11860T0	0.667	1.2e-07
A	2730022	2730022	1	1	S -> F	3794	G -> A	TCC -> TTC	9	SNP (transition)	Substitution	MGG_11860T0	0.444	5e-11
ATC	2727613	2727615	3	1			CAG -> ATC		9 -> 10	Substitution			1	5e-34
T	2727611	2727611	1	1			C -> T		9	SNP (transition)			1	4e-33
TTT	2727607	2727609	3	1			ACA -> TTT		9	Substitution			1	2.5e-31
CCTTTC	2727600	2727605	6	1			TACGAA -> CCTTTC		3 -> 6	Substitution			1	6.3e-11
CAACAC	2726542	2726547	6	1			TCCTTA -> CAACAC		6	Substitution			0.5	1.3e-09
T	2726509	2726509	1	1			G -> T		5	SNP (transversion)			0.4	1e-06
TCCACGT	2726500	2726506	7	1			AAGTATC -> TCCACGT		5	Substitution			0.4	1e-06
G	2726497	2726497	1	1			C -> G		5	SNP (transversion)			0.4	1e-06
AA	2726494	2726495	2	1			CT -> AA		7	Substitution			0.571	3.5e-13
T	2726491	2726491	1	1			G -> T		9	SNP (transversion)			0.667	2.1e-20
C	2726489	2726489	1	1			A -> C		9	SNP (transversion)			0.889	9e-28
T	2726487	2726487	1	1			G -> T		9	SNP (transversion)			0.889	3.6e-26
A	2709883	2709883	1	1			T -> A		2	SNP (transversion)			1	1e-07
A	2709880	2709880	1	1			C -> A		2	SNP (transversion)			1	1.6e-07
	2691248	2691248	1	1			(C)3 -> (C)2		3	Deletion (tandem repeat)			1	6.3e-08
CC	2691240	2691241	2	1			AA -> CC		3	Substitution			1	2e-09
TCT	2656646	2656648	3	1			AAC -> TCT		2	Substitution			1	6.3e-08
TGT	2656642	2656644	3	1			AAC -> TGT		2	Substitution			1	2.5e-07
AG	2656560	2656561	2	1			CT -> AG		4	Substitution			0.75	1e-06
A	2655966	2655966	1	1			T -> A		3	SNP (transversion)			1	6.3e-11
CG	2655963	2655964	2	1			AA -> CG		3	Substitution			1	6.3e-11
TT	2643803	2643802	0	1			#NAME?		65 -> 66	Insertion			1	2.5e-238
T	2636736	2636735	0	1			(T)7 -> (T)8		4	Insertion (tandem repeat)			0.5	2.4e-07
AA	2635654	2635653	0	1			#NAME?		29	Insertion			1	3.2e-102
TT	2631593	2631592	0	1			#NAME?		5	Insertion			1	1e-18
T	2628661	2628660	0	1			#NAME?		9	Insertion			0.333	2.7e-09
A	2628575	2628574	0	1			#NAME?		5	Insertion			0.8	3.1e-07
A	2623242	2623242	1	1			C -> A		9	SNP (transversion)			0.333	5.3e-09
A	2623227	2623227	1	1			C -> A		40	SNP (transversion)			0.25	8.4e-27
A	2623225	2623225	1	1			C -> A		55	SNP (transversion)			0.291	1.8e-38
AGACCAAGAAGATCAAGGAGACCAAGGTCGAGGAGGAGGAGGAACA	2621583	2621582	0	1		746	#NAME?		494 -> 2204	Insertion	Frame Shift	MGG_06759T0	89.6% -> 91.8%	0
CGGG	2617682	2617685	4	1			TACC -> CGGG		3	Substitution			0.667	7.5e-07
G	2606309	2606309	1	1			A -> G		2	SNP (transition)			1	2.5e-07
GGCC	2573850	2573853	4	1			CCAG -> GGCC		2	Substitution			1	1.6e-07
A	2568200	2568200	1	1		504	G -> A	GGC -> GGT	4	SNP (transition)	None	MGG_06739T0	0.5	9.5e-07
T	2556469	2556469	1	1		300	C -> T	GGG -> GGA	4	SNP (transition)	None	MGG_06737T0	0.5	9.5e-07
T	2547438	2547437	0	1			(T)7 -> (T)8		3	Insertion (tandem repeat)			0.667	3e-07
AAAGAAAAAGAGGAGCTC	2531355	2531372	18	1			GTTCGTTTTTCCCTCTCG -> AAAGAAAAAGAGGAGCTC		6 -> 41	Substitution			50.0% -> 87.8%	2e-08
C	2531046	2531046	1	1			G -> C		10	SNP (transversion)			0.3	3.8e-09
A	2531045	2531045	1	1			T -> A		10	SNP (transversion)			0.3	4.8e-10
C	2531039	2531039	1	1			G -> C		6	SNP (transversion)			0.333	9.5e-07
C	2531032	2531032	1	1			G -> C		4	SNP (transversion)			0.5	6e-07
	2528503	2528505	3	1			#NAME?		3	Deletion			0.667	7.5e-07
CA	2526510	2526511	2	1			GT -> CA		6 -> 7	Substitution			28.6% -> 33.3%	9.5e-07
C	2526504	2526504	1	1			A -> C		7	SNP (transversion)			0.286	8.4e-07
C	2526499	2526499	1	1			T -> C		8	SNP (transition)			0.25	7e-07
C	2526497	2526497	1	1			A -> C		8	SNP (transversion)			0.375	4.4e-10
A	2526495	2526495	1	1			T -> A		9	SNP (transversion)			0.333	1.1e-08
A	2518022	2518022	1	1			G -> A		3	SNP (transition)			0.667	3e-07
C	2516565	2516565	1	1			T -> C		2	SNP (transition)			1	6.3e-07
C	2516563	2516563	1	1			G -> C		2	SNP (transversion)			1	4e-07
AAA	2516558	2516560	3	1			GGT -> AAA		2	Substitution			1	6.3e-08
C	2516556	2516556	1	1			T -> C		2	SNP (transition)			1	2.5e-07
TT	2511286	2511285	0	1			#NAME?		393	Insertion			1	0
A	2504327	2504326	0	1			#NAME?		10	Insertion			0.4	8.4e-13
G	2504072	2504072	1	1			C -> G		108	SNP (transversion)			0.991	0
C	2504070	2504070	1	1			T -> C		97	SNP (transition)			1	0
TTACGG	2504061	2504066	6	1			CGCAAC -> TTACGG		72 -> 87	Substitution			97.3% -> 98.6%	6.3e-245
T	2504057	2504057	1	1			A -> T		62	SNP (transversion)			1	1.6e-211
AT	2504054	2504055	2	1			CA -> AT		51 -> 53	Substitution			92.2% -> 92.5%	7.9e-160
T	2504052	2504052	1	1			A -> T		42	SNP (transversion)			0.976	2.1e-134
TTTTTT	2504045	2504050	6	1			AGGAAG -> TTTTTT		14 -> 37	Substitution			78.6% -> 91.9%	9.1e-35
G	2503866	2503866	1	1			T -> G		16	SNP (transversion)			0.5	3.2e-22
T	2503864	2503864	1	1			G -> T		20	SNP (transversion)			0.6	7.9e-33
AA	2501686	2501685	0	1			#NAME?		468 -> 486	Insertion			1	0
C	2501494	2501494	1	1			T -> C		11	SNP (transition)			0.364	2.1e-11
TT	2501482	2501483	2	1			GG -> TT		4 -> 6	Substitution			0.5	9.5e-07
A	2487903	2487902	0	1			(A)6 -> (A)7		2392	Insertion (tandem repeat)			0.295	0
AA	2487791	2487790	0	1			#NAME?		2928 -> 2949	Insertion			0.998	0
GAACCACCGTTGCTGGAGCCGGAACCGCCGTTGGAAGAGCCA	2481742	2481741	0	1	X -> XGSSNGGSGSSNGGS	1341	#NAME?	NNT -> NNT,GGC,TCT,TCC,AAC,GGC,GGT,TCC,GGC,TCC,AGC,AAC,GGT,GGT,TCT	32 -> 67	Insertion	Insertion	MGG_11870T0	95.1% -> 100.0%	4e-103
T	2480912	2480912	1	1			C -> T		3	SNP (transition)			0.667	4.8e-07
A	2475047	2475046	0	1			#NAME?		14	Insertion			0.286	6.2e-09
AA	2467686	2467685	0	1			#NAME?		37	Insertion			1	1.6e-126
T	2465970	2465969	0	1			#NAME?		6	Insertion			0.333	9.5e-07
G	2465908	2465908	1	1			C -> G		7	SNP (transversion)			0.429	5.5e-10
AA	2465905	2465906	2	1			CT -> AA		6	Substitution			0.333	2.4e-07
A	2465834	2465833	0	1			#NAME?		2	Insertion			1	2.5e-07
TT	2436211	2436210	0	1			#NAME?		56	Insertion			1	1e-196
T	2434720	2434719	0	1			#NAME?		6	Insertion			0.833	6e-15
C	2432292	2432292	1	1			T -> C		2	SNP (transition)			1	1e-07
G	2418124	2418124	1	1			A -> G		3	SNP (transition)			0.667	4.8e-07
AA	2414431	2414430	0	1			#NAME?		21	Insertion			1	5e-70
A	2412320	2412320	1	1			T -> A		9	SNP (transversion)			0.333	3.3e-07
A	2411239	2411238	0	1			#NAME?		22	Insertion			0.273	7.4e-17
T	2397536	2397535	0	1			(T)6 -> (T)7		16	Insertion (tandem repeat)			0.313	1.4e-14
AAAA	2387023	2387026	4	1			TCGC -> AAAA		24 -> 28	Substitution			41.7% -> 46.4%	2e-28
TT	2385645	2385644	0	1			#NAME?		11 -> 12	Insertion			1	4e-38
AA	2382648	2382647	0	1		119	#NAME?		35 -> 39	Insertion	Frame Shift	MGG_06683T0	1	3.2e-123
AA	2364274	2364273	0	1			#NAME?		84 -> 85	Insertion			1	3.2e-298
T	2358775	2358774	0	1		351	(T)7 -> (T)8		67	Insertion (tandem repeat)	Frame Shift	MGG_16154T0	0.328	1.7e-62
TTTTTTT	2355537	2355543	7	1			AAACGGC -> TTTTTTT		7 -> 11	Substitution			42.9% -> 55.6%	2.2e-09
AACCCT	2347634	2347639	6	1			CGTGAA -> AACCCT		4	Substitution			0.5	9.5e-07
G	2347632	2347632	1	1			A -> G		4	SNP (transition)			0.5	6e-07
G	2341010	2341010	1	1			T -> G		2	SNP (transversion)			1	6.3e-08
A	2339038	2339037	0	1			(A)7 -> (A)8		11	Insertion (tandem repeat)			0.455	4.6e-16
TT	2332795	2332794	0	1			#NAME?		113	Insertion			1	0
C	2330938	2330938	1	1			G -> C		2	SNP (transversion)			1	4e-07
G	2330003	2330003	1	1			A -> G		23	SNP (transition)			0.391	1.3e-23
T	2329998	2329998	1	1			C -> T		26	SNP (transition)			0.385	5.3e-30
	2329995	2329996	2	1			#NAME?		30 -> 31	Deletion			29.0% -> 30.0%	9.7e-18
AG	2329993	2329994	2	1			TT -> AG		33	Substitution			0.455	3.3e-44
TT	2329013	2329012	0	1			#NAME?		573 -> 574	Insertion			0.998	0
TT	2327665	2327664	0	1			#NAME?		267 -> 268	Insertion			1	0
T	2326066	2326066	1	1			A -> T		2	SNP (transversion)			1	1.6e-07
TT	2325576	2325575	0	1			#NAME?		392 -> 396	Insertion			99.7% -> 100.0%	0
TT	2322593	2322592	0	1			#NAME?		68 -> 70	Insertion			1	1.6e-245
A	2308920	2308920	1	1			T -> A		10	SNP (transversion)			0.3	1.5e-08
A	2308915	2308915	1	1			T -> A		28	SNP (transversion)			0.25	4.7e-17
C	2307435	2307435	1	1			T -> C		4	SNP (transition)			0.5	2.4e-07
A	2307433	2307433	1	1			C -> A		3	SNP (transversion)			0.667	1.9e-07
C	2307431	2307431	1	1			A -> C		5	SNP (transversion)			0.4	4e-07
CA	2307423	2307424	2	1			TG -> CA		10	Substitution			0.3	2.4e-07
C	2304560	2304560	1	1			T -> C		12	SNP (transition)			0.25	6.9e-09
G	2304558	2304558	1	1			T -> G		15	SNP (transversion)			0.333	9.3e-11
G	2304478	2304478	1	1			A -> G		9	SNP (transition)			0.444	1.3e-12
G	2304475	2304475	1	1			C -> G		7	SNP (transversion)			0.286	3.3e-07
T	2304471	2304471	1	1			G -> T		6	SNP (transversion)			0.333	2.4e-07
TT	2303075	2303076	2	1			GG -> TT		45	Substitution			0.778	3.2e-103
TTTTT	2303069	2303073	5	1			ACCAG -> TTTTT		9 -> 34	Substitution			33.3% -> 79.4%	2.1e-08
T	2302950	2302949	0	1		110	#NAME?		13	Insertion	Frame Shift	MGG_16148T0	0.308	1.1e-10
T	2301488	2301488	1	1			G -> T		3	SNP (transversion)			0.667	1.9e-07
TT	2301485	2301486	2	1			AA -> TT		3	Substitution			0.667	1.9e-07
G	2301483	2301483	1	1			A -> G		3	SNP (transition)			0.667	1.2e-07
T	2301481	2301481	1	1			A -> T		3	SNP (transversion)			0.667	1.2e-07
ACT	2301477	2301479	3	1			CGG -> ACT		3	Substitution			0.667	1.2e-07
T	2301475	2301475	1	1			C -> T		3	SNP (transition)			0.667	7.5e-08
G	2301473	2301472	0	1			#NAME?		3	Insertion			0.667	7.5e-08
AAAAAAA	2298729	2298735	7	1			CTCCTTG -> AAAAAAA		5 -> 30	Substitution			80.0% -> 90.0%	7.9e-13
TT	2297532	2297531	0	1			#NAME?		2808 -> 2860	Insertion			0.999	0
C	2297336	2297336	1	1			G -> C		14	SNP (transversion)			0.286	4e-12
C	2297329	2297329	1	1			T -> C		11	SNP (transition)			0.273	1.3e-09
AA	2288012	2288011	0	1			#NAME?		155	Insertion			0.819	0
T	2285685	2285685	1	1			G -> T		4	SNP (transversion)			0.75	2.5e-10
TT	2285682	2285683	2	1			AG -> TT		4	Substitution			1	1e-14
TT	2285679	2285680	2	1			AA -> TT		4	Substitution			1	1.6e-13
G	2281547	2281547	1	1			A -> G		6	SNP (transition)			0.333	3.8e-07
TT	2272249	2272248	0	1			#NAME?		64 -> 65	Insertion			1	4e-231
T	2270598	2270597	0	1			#NAME?		7	Insertion			0.286	3.3e-07
C	2261482	2261482	1	1			T -> C		4	SNP (transition)			0.5	3.8e-07
ATC	2261476	2261478	3	1			GGA -> ATC		4	Substitution			0.5	6e-07
C	2252875	2252875	1	1			A -> C		8	SNP (transversion)			0.25	7e-07
T	2252830	2252829	0	1			(T)6 -> (T)7		8	Insertion (tandem repeat)			0.25	1.8e-07
C	2249951	2249951	1	1			T -> C		6	SNP (transition)			0.333	3.8e-07
C	2249947	2249947	1	1			A -> C		5	SNP (transversion)			0.4	6.3e-07
T	2235816	2235815	0	1			#NAME?		5	Insertion			0.4	1e-06
GCA	2233948	2233950	3	1			TTC -> GCA		2	Substitution			1	1.6e-07
A	2233946	2233946	1	1			T -> A		2	SNP (transversion)			1	1e-07
GG	2233938	2233939	2	1			TC -> GG		2	Substitution			1	2.5e-07
T	2229850	2229850	1	1			A -> T		3	SNP (transversion)			0.667	7.5e-08
T	2228109	2228108	0	1			#NAME?		2	Insertion			1	4e-07
TT	2222378	2222377	0	1			#NAME?		552 -> 554	Insertion			0.998	0
TT	2222288	2222287	0	1			#NAME?		664 -> 665	Insertion			0.998	0
TT	2214110	2214109	0	1			#NAME?		112	Insertion			1	0
AA	2212423	2212422	0	1			#NAME?		11	Insertion			1	2.5e-40
TT	2207316	2207315	0	1			#NAME?		160 -> 164	Insertion			0.994	0
G	2203366	2203366	1	1			A -> G		2	SNP (transition)			1	2.5e-08
C	2203129	2203129	1	1			T -> C		10	SNP (transition)			0.3	1.5e-08
T	2194886	2194885	0	1			#NAME?		13	Insertion			0.385	4e-11
TT	2189295	2189294	0	1			#NAME?		51	Insertion			1	4e-174
A	2170815	2170814	0	1			(A)7 -> (A)8		77	Insertion (tandem repeat)			0.273	9.9e-58
TTT	2170461	2170463	3	1			CCA -> TTT		6	Substitution			0.5	3.2e-10
TTT	2170456	2170458	3	1			GGA -> TTT		4 -> 6	Substitution			50.0% -> 66.7%	6e-07
T	2170454	2170454	1	1			A -> T		4	SNP (transversion)			0.5	9.5e-07
A	2169974	2169973	0	1			#NAME?		15	Insertion			0.533	1e-25
AGCA	2163837	2163840	4	1			GTAC -> AGCA		7	Substitution			0.429	5.5e-10
T	2156883	2156882	0	1			#NAME?		8	Insertion			0.25	7e-07
A	2155445	2155444	0	1			(A)6 -> (A)7		2	Insertion (tandem repeat)			1	4e-08
T	2155210	2155210	1	1			G -> T		5	SNP (transversion)			0.4	6.3e-07
C	2138343	2138343	1	1			T -> C		7	SNP (transition)			0.429	3.5e-08
TT	2136184	2136185	2	1			AG -> TT		10	Substitution			0.9	5e-33
T	2136182	2136182	1	1			G -> T		9	SNP (transversion)			0.889	3.6e-30
C	2136180	2136180	1	1			T -> C		9	SNP (transition)			0.889	3.6e-30
TCT	2136176	2136178	3	1			GAC -> TCT		8 -> 9	Substitution			87.5% -> 88.9%	5e-25
G	2136173	2136173	1	1			A -> G		7	SNP (transition)			0.571	8.8e-13
	2136173	2136173	1	1			#NAME?		7	Deletion			0.286	5.3e-07
T	2136170	2136170	1	1			C -> T		4	SNP (transition)			0.5	1.5e-07
TCC	2136164	2136166	3	1			GTT -> TCC		3	Substitution			0.667	4.8e-07
A	2136000	2136000	1	1			T -> A		10	SNP (transversion)			0.3	3e-08
G	2135989	2135989	1	1			C -> G		7	SNP (transversion)			0.429	2.8e-10
AA	2131612	2131611	0	1			#NAME?		2699 -> 2745	Insertion			0.998	0
C	2131401	2131401	1	1			A -> C		6	SNP (transversion)			0.333	3.8e-07
C	2131399	2131399	1	1			T -> C		7	SNP (transition)			0.286	8.4e-07
T	2131397	2131397	1	1			A -> T		7	SNP (transversion)			0.286	8.4e-07
A	2131395	2131395	1	1			C -> A		7	SNP (transversion)			0.286	8.4e-07
TT	2129192	2129193	2	1			AG -> TT		11 -> 14	Substitution			78.6% -> 81.8%	2.2e-31
TTTT	2129187	2129190	4	1			ACAG -> TTTT		3 -> 9	Substitution			66.7% -> 88.9%	7.5e-07
A	2102483	2102482	0	1			#NAME?		3	Insertion			0.667	7.5e-07
C	2100502	2100502	1	1			G -> C		5	SNP (transversion)			0.4	1e-06
G	2100498	2100498	1	1			T -> G		5	SNP (transversion)			0.4	6.3e-07
AA	2097679	2097678	0	1			#NAME?		72	Insertion			1	1e-252
GG	2092467	2092468	2	1			TA -> GG		3	Substitution			0.667	1.2e-07
CT	2092464	2092465	2	1			GG -> CT		5	Substitution			0.6	1.6e-10
TG	2092461	2092462	2	1			CT -> TG		6	Substitution			0.5	3.2e-10
A	2092373	2092373	1	1			T -> A		5	SNP (transversion)			0.4	1e-06
G	2090509	2090509	1	1			T -> G		2	SNP (transversion)			1	1.6e-07
T	2090503	2090503	1	1			C -> T		2	SNP (transition)			1	1.6e-07
TA	2090499	2090500	2	1			CT -> TA		3	Substitution			0.667	4.8e-07
G	2090497	2090497	1	1			T -> G		3	SNP (transversion)			1	1.3e-10
T	2090496	2090496	1	1			C -> T		3	SNP (transition)			0.667	1.9e-07
AA	2072689	2072688	0	1			#NAME?		62 -> 73	Insertion			98.6% -> 100.0%	4e-230
G	2064474	2064474	1	1			T -> G		4	SNP (transversion)			0.5	9.5e-07
C	2064473	2064473	1	1			G -> C		5	SNP (transversion)			0.4	2.5e-07
A	2064469	2064469	1	1			C -> A		7	SNP (transversion)			0.286	8.4e-07
C	2062064	2062064	1	1			G -> C		6	SNP (transversion)			0.333	9.5e-07
T	2053156	2053155	0	1			#NAME?		7	Insertion			0.286	5.3e-07
TT	2034609	2034608	0	1			#NAME?		91	Insertion			0.989	9.1e-287
TT	2024203	2024202	0	1			#NAME?		62	Insertion			1	1e-217
G	2022444	2022444	1	1			C -> G		5	SNP (transversion)			0.4	6.3e-07
AT	2022441	2022442	2	1			GC -> AT		5	Substitution			0.4	6.3e-07
GGACAAT	2020099	2020105	7	1			TCGTCTA -> GGACAAT		85 -> 100	Substitution			81.8% -> 82.4%	1.2e-230
CTA	2020095	2020097	3	1			GCT -> CTA		62 -> 68	Substitution			78.5% -> 80.6%	2.2e-158
A	2020093	2020093	1	1			C -> A		61	SNP (transversion)			0.82	4.2e-159
ACTTCAG	2020085	2020091	7	1			CGAGTGC -> ACTTCAG		25 -> 52	Substitution			64.0% -> 82.7%	8.6e-51
GC	2020082	2020083	2	1			TA -> GC		18 -> 20	Substitution			50.0% -> 55.0%	9.7e-26
TG	2019924	2019925	2	1			GA -> TG		28 -> 30	Substitution			39.3% -> 40.0%	3.3e-24
TGAT	2019918	2019921	4	1			CAGC -> TGAT		35 -> 48	Substitution			48.6% -> 61.7%	7.1e-47
GC	2019915	2019916	2	1			CG -> GC		54 -> 74	Substitution			66.7% -> 77.0%	1.5e-105
C	2019911	2019911	1	1			G -> C		91	SNP (transversion)			0.714	1.3e-192
	2019908	2019908	1	1			-C		101	Deletion			0.634	4.1e-82
GGG	2019905	2019907	3	1			CAT -> GGG		115 -> 141	Substitution			85.2% -> 87.2%	3e-308
CTG	2019901	2019903	3	1			TAA -> CTG		172 -> 197	Substitution			84.3% -> 85.8%	0
T	2019019	2019018	0	1			#NAME?		2	Insertion			1	1e-07
A	2018446	2018446	1	1			T -> A		10	SNP (transversion)			0.3	1.5e-08
AA	2017303	2017302	0	1			#NAME?		59 -> 62	Insertion			98.4% -> 100.0%	2.5e-201
T	2017220	2017219	0	1			#NAME?		3	Insertion			1	2e-09
T	2017220	2017219	0	1			#NAME?		3	Insertion			0.667	4.8e-07
TT	1997221	1997220	0	1			#NAME?		45 -> 46	Insertion			1	1e-153
C	1993798	1993798	1	1			T -> C		3	SNP (transition)			0.667	1.2e-07
T	1993796	1993796	1	1			A -> T		3	SNP (transversion)			0.667	7.5e-07
GT	1993793	1993794	2	1			CC -> GT		3	Substitution			0.667	4.8e-07
A	1990993	1990992	0	1			#NAME?		4	Insertion			0.5	6e-07
AAGCAAA	1985798	1985804	7	1			GCCGGCT -> AAGCAAA		7 -> 13	Substitution			42.9% -> 69.2%	5.5e-10
AAA	1985794	1985796	3	1			CGG -> AAA		15 -> 16	Substitution			73.3% -> 75.0%	1.7e-29
CAC	1985790	1985792	3	1			ATA -> CAC		16 -> 17	Substitution			70.6% -> 75.0%	6.2e-33
TCGAA	1985784	1985788	5	1			CAAGT -> TCGAA		25 -> 28	Substitution			68.0% -> 71.4%	2.2e-54
A	1980458	1980457	0	1			(A)7 -> (A)8		716	Insertion (tandem repeat)			0.251	0
AAGAAGGG	1972073	1972080	8	1			TTACTAAC -> AAGAAGGG		53 -> 82	Substitution			86.4% -> 90.7%	6.1e-149
CGCC	1972068	1972071	4	1			ACGA -> CGCC		44 -> 52	Substitution			85.4% -> 86.5%	4.4e-123
ATA	1972064	1972066	3	1			GGG -> ATA		21	Substitution			0.714	5.4e-47
CC	1972061	1972062	2	1			GT -> CC		18 -> 19	Substitution			72.2% -> 73.7%	2.1e-38
GCA	1972057	1972059	3	1			CGT -> GCA		14 -> 16	Substitution			64.3% -> 68.8%	3.2e-26
AAG	1971974	1971976	3	1			CTT -> AAG		13 -> 36	Substitution			61.5% -> 85.3%	5.1e-24
TCT	1971970	1971972	3	1			ATC -> TCT		76 -> 120	Substitution			92.1% -> 95.0%	2.2e-223
GGGCAA	1971961	1971966	6	1			ATCGTT -> GGGCAA		171 -> 196	Substitution			96.5% -> 96.9%	0
AGGC	1971956	1971959	4	1			GAAA -> AGGC		202 -> 255	Substitution			96.3% -> 96.9%	0
GCG	1971952	1971954	3	1			TGT -> GCG		285 -> 321	Substitution			96.5% -> 96.6%	0
T	1950679	1950679	1	1			G -> T		23	SNP (transversion)			0.826	2.8e-63
CACATT	1950672	1950677	6	1			GCATAC -> CACATT		20 -> 22	Substitution			71.4% -> 80.0%	1.7e-48
CA	1950669	1950670	2	1			GG -> CA		19 -> 21	Substitution			68.4% -> 71.4%	3.4e-39
TTT	1950665	1950667	3	1			CAA -> TTT		15 -> 16	Substitution			60.0% -> 62.5%	1.3e-27
GGTA	1950660	1950663	4	1			ACAG -> GGTA		9 -> 14	Substitution			33.3% -> 57.1%	2.1e-08
CTACG	1950609	1950613	5	1			AACAC -> CTACG		11 -> 17	Substitution			27.3% -> 52.9%	1e-08
AA	1950606	1950607	2	1			GC -> AA		20	Substitution			0.6	1.3e-31
G	1950604	1950604	1	1			C -> G		20	SNP (transversion)			0.6	1.3e-37
ACCGTCTT	1950595	1950602	8	1			GAAACGAC -> ACCGTCTT		23 -> 27	Substitution			65.2% -> 69.2%	4.9e-46
	1950589	1950590	2	1			#NAME?		32 -> 35	Deletion			54.3% -> 59.4%	4e-48
T	1950588	1950588	1	1			A -> T		36	SNP (transversion)			0.25	2.3e-23
	1950588	1950588	1	1			#NAME?		36	Deletion			0.528	8.5e-48
A	1950586	1950586	1	1			G -> A		36	SNP (transition)			0.778	3e-91
TT	1949766	1949765	0	1			#NAME?		18	Insertion			1	2.5e-58
T	1932234	1932233	0	1			(T)5 -> (T)6		2	Insertion (tandem repeat)			1	4e-08
AAAAA	1921404	1921408	5	1			TTCGT -> AAAAA		8 -> 10	Substitution			30.0% -> 37.5%	1.5e-08
G	1919335	1919335	1	1			A -> G		3	SNP (transition)			0.667	4.8e-08
T	1917719	1917718	0	1			(T)6 -> (T)7		16	Insertion (tandem repeat)			0.25	1.8e-09
T	1917612	1917611	0	1			(T)7 -> (T)8		7	Insertion (tandem repeat)			0.571	5.5e-14
C	1904461	1904461	1	1			A -> C		2	SNP (transversion)			1	4e-07
C	1899303	1899303	1	1	Y -> H	3268	T -> C	TAC -> CAC	5	SNP (transition)	Substitution	MGG_02444T0	0.4	1e-06
A	1886658	1886657	0	1			#NAME?		3	Insertion			1	1.3e-10
TT	1885228	1885227	0	1			#NAME?		8	Insertion			1	2.5e-26
A	1868244	1868244	1	1			G -> A		6	SNP (transition)			0.333	6e-07
T	1866182	1866181	0	1			(T)7 -> (T)8		402	Insertion (tandem repeat)			0.259	1.6e-245
T	1856114	1856113	0	1			(T)6 -> (T)7		10	Insertion (tandem repeat)			0.3	1.5e-08
C	1815637	1815637	1	1			A -> C		2	SNP (transversion)			1	4e-08
A	1815628	1815628	1	1			G -> A		2	SNP (transition)			1	6.3e-08
A	1804556	1804555	0	1			(A)7 -> (A)8		53	Insertion (tandem repeat)			0.34	2.5e-46
AT	1800263	1800264	2	1			TC -> AT		9	Substitution			0.333	5.3e-09
C	1800262	1800262	1	1			T -> C		9	SNP (transition)			0.444	2e-13
CT	1800259	1800260	2	1			AC -> CT		9	Substitution			0.333	6.7e-10
T	1793183	1793182	0	1		1097	(T)7 -> (T)8		5	Insertion (tandem repeat)	Frame Shift	MGG_02421T0	0.6	3.2e-10
GAGG	1789937	1789940	4	1			TCAC -> GAGG		2 -> 3	Substitution			1	2.5e-08
GTCCTTCTCTT	1789925	1789935	11	1			AAAGCCTCAAA -> GTCCTTCTCTT		2	Substitution			1	1.6e-07
A	1766643	1766642	0	1			(A)6 -> (A)7		4	Insertion (tandem repeat)			0.5	6e-07
T	1766614	1766613	0	1			(T)6 -> (T)7		2	Insertion (tandem repeat)			1	1.6e-07
G	1762004	1762004	1	1			A -> G		10	SNP (transition)			0.3	1.5e-08
C	1762002	1762002	1	1			A -> C		10	SNP (transversion)			0.3	1.5e-08
C	1762001	1762001	1	1			T -> C		10	SNP (transition)			0.3	7.6e-09
T	1755646	1755646	1	1			A -> T		2	SNP (transversion)			1	2.5e-07
C	1755641	1755641	1	1			T -> C		2	SNP (transition)			1	6.3e-07
A	1746073	1746072	0	1		609	(A)6 -> (A)7		11	Insertion (tandem repeat)	Frame Shift	MGG_02408T0	0.364	3.2e-08
T	1725693	1725693	1	1			A -> T		3	SNP (transversion)			0.667	1.2e-07
TTTTTT	1703554	1703559	6	1			GCAGGA -> TTTTTT		5 -> 9	Substitution			60.0% -> 66.7%	5e-09
C	1697051	1697051	1	1			G -> C		2	SNP (transversion)			1	6.3e-07
C	1674333	1674333	1	1			A -> C		11	SNP (transversion)			0.545	7.3e-21
G	1674329	1674329	1	1			T -> G		11	SNP (transversion)			0.273	1.3e-09
C	1674328	1674328	1	1			A -> C		11	SNP (transversion)			0.273	5.2e-09
T	1674327	1674327	1	1			C -> T		11	SNP (transition)			0.364	3.3e-12
C	1674326	1674326	1	1			T -> C		11	SNP (transition)			0.455	4.6e-16
A	1674322	1674322	1	1			G -> A		9	SNP (transition)			0.333	2.7e-09
CCA	1674319	1674321	3	1			ATT -> CCA		8 -> 9	Substitution			33.3% -> 37.5%	2.7e-09
C	1674278	1674278	1	1			A -> C		4	SNP (transversion)			0.5	9.5e-08
C	1674271	1674271	1	1			A -> C		4	SNP (transversion)			0.5	6e-08
T	1664587	1664586	0	1			#NAME?		2	Insertion			1	1.6e-07
A	1637469	1637468	0	1			#NAME?		80	Insertion			0.25	3.4e-48
T	1619981	1619981	1	1			C -> T		4	SNP (transition)			0.5	9.5e-07
A	1611351	1611351	1	1	A -> T	1207	G -> A	GCA -> ACA	4	SNP (transition)	Substitution	MGG_02377T0	0.5	9.5e-07
AA	1601617	1601616	0	1			#NAME?		3	Insertion			1	2.5e-10
G	1590260	1590260	1	1			T -> G		2	SNP (transversion)			1	1.6e-07
T	1587663	1587663	1	1			G -> T		4	SNP (transversion)			1	4e-13
AG	1587659	1587660	2	1			CT -> AG		9 -> 10	Substitution			88.9% -> 90.0%	3.6e-26
TAA	1587655	1587657	3	1			GTC -> TAA		18 -> 27	Substitution			94.4% -> 96.3%	1.4e-55
GAAAAA	1587648	1587653	6	1			AGCTTG -> GAAAAA		29 -> 31	Substitution			1	1.6e-93
ACT	1587644	1587646	3	1			GTA -> ACT		32 -> 34	Substitution			1	1.6e-109
CA	1587631	1587632	2	1			TC -> CA		59	Substitution			0.966	5.4e-197
T	1587624	1587624	1	1			C -> T		82	SNP (transition)			0.988	2.6e-282
T	1587620	1587620	1	1			C -> T		88	SNP (transition)			0.989	5.6E-312
C	1587600	1587600	1	1			T -> C		204	SNP (transition)			0.99	0
T	1587555	1587555	1	1			C -> T		269	SNP (transition)			0.981	0
A	1587552	1587552	1	1			G -> A		266	SNP (transition)			0.981	0
A	1587543	1587543	1	1			C -> A		260	SNP (transversion)			0.981	0
T	1587524	1587524	1	1			A -> T		214	SNP (transversion)			0.981	0
A	1587488	1587488	1	1			G -> A		18	SNP (transition)			0.944	7.2e-54
CG	1587485	1587486	2	1			AA -> CG		17 -> 18	Substitution			88.2% -> 88.9%	4.3e-42
CCG	1587481	1587483	3	1			GGT -> CCG		10 -> 14	Substitution			90.0% -> 92.9%	2e-29
T	1587254	1587254	1	1			C -> T		253	SNP (transition)			0.96	0
G	1587243	1587243	1	1	S -> T	5	C -> G	AGC -> ACC	288	SNP (transversion)	Substitution	MGG_16107T0	0.969	0
G	1587234	1587234	1	1	V -> A	14	A -> G	GTG -> GCG	335	SNP (transition)	Substitution	MGG_16107T0	0.973	0
C	1587229	1587229	1	1	I -> V	19	T -> C	ATC -> GTC	365	SNP (transition)	Substitution	MGG_16107T0	0.984	0
T	1587223	1587223	1	1	V -> M	25	C -> T	GTG -> ATG	392	SNP (transition)	Substitution	MGG_16107T0	0.985	0
A	1587212	1587212	1	1		36	T -> A	CGA -> CGT	547	SNP (transversion)	None	MGG_16107T0	0.991	0
T	1587202	1587202	1	1	P -> T	46	G -> T	CCC -> ACC	614	SNP (transversion)	Substitution	MGG_16107T0	0.977	0
T	1587193	1587193	1	1	E -> K	55	C -> T	GAG -> AAG	645	SNP (transition)	Substitution	MGG_16107T0	0.992	0
GC	1587159	1587160	2	1	I -> A	88	AT -> GC	ATA -> GCA	376 -> 385	Substitution	Substitution	MGG_16107T0	71.9% -> 73.7%	0
	1587156	1587156	1	1			#NAME?		393	Deletion			0.707	0
G	1587155	1587155	1	1			A -> G		403	SNP (transition)			0.993	0
C	1587128	1587128	1	1			T -> C		580	SNP (transition)			0.995	0
A	1587126	1587126	1	1			C -> A		580	SNP (transversion)			0.984	0
	1587120	1587120	1	1			(C)3 -> (C)2		612	Deletion (tandem repeat)			0.688	0
T	1587118	1587118	1	1			C -> T		624	SNP (transition)			0.99	0
T	1587117	1587117	1	1			A -> T		622	SNP (transversion)			0.781	0
G	1587114	1587114	1	1			A -> G		649	SNP (transition)			0.797	0
CT	1587101	1587102	2	1			TC -> CT		577 -> 580	Substitution			95.3% -> 95.8%	0
A	1587045	1587045	1	1			G -> A		422	SNP (transition)			1	0
TTC	1587028	1587029	2	1			CA -> TTC		254 -> 262	Insertion			98.8% -> 98.9%	0
GG	1587021	1587022	2	1			AA -> GG		209 -> 214	Substitution			0.995	0
C	1586986	1586986	1	1			A -> C		64	SNP (transversion)			1	4e-103
C	1586956	1586956	1	1			T -> C		77	SNP (transition)			1	1e-231
A	1586951	1586951	1	1	P -> S	94	G -> A	CCA -> TCA	95	SNP (transition)	Substitution	MGG_16107T0	1	1e-285
C	1586944	1586944	1	1	D -> G	101	T -> C	GAC -> GGC	126	SNP (transition)	Substitution	MGG_16107T0	0.984	0
T	1586942	1586942	1	1	A -> T	103	C -> T	GCC -> ACC	129	SNP (transition)	Substitution	MGG_16107T0	0.977	0
T	1586937	1586937	1	1		108	G -> T	CGC -> CGA	155	SNP (transversion)	None	MGG_16107T0	0.994	0
GG	1586933	1586934	2	1	AG -> AR	111	CA -> GG	GCT,GGT -> GCC,CGT	163 -> 170	Substitution	Substitution	MGG_16107T0	97.5% -> 97.6%	0
GT	1586926	1586927	2	1	V -> T	118	AC -> GT	GTG -> ACG	221 -> 240	Substitution	Substitution	MGG_16107T0	96.8% -> 97.1%	0
A	1586922	1586922	1	1		123	T -> A	GCA -> GCT	249	SNP (transversion)	None	MGG_16107T0	0.992	0
C	1586906	1586906	1	1	R -> G	139	T -> C	AGA -> GGA	269	SNP (transition)	Substitution	MGG_16107T0	0.996	0
G	1586900	1586900	1	1	V -> L	145	C -> G	GTG -> CTG	269	SNP (transversion)	Substitution	MGG_16107T0	0.996	0
C	1586891	1586891	1	1	T -> A	154	T -> C	ACA -> GCA	269	SNP (transition)	Substitution	MGG_16107T0	0.993	0
GCTGA	1586848	1586849	1	2	V -> SA	196	AC -> GCTGA	GTC -> TCA,GCC	164 -> 167	Insertion	Insertion	MGG_16107T0	80.8% -> 82.3%	0
GGGGATTCC	1586835	1586843	8	2	YLE -> GIP	202	CTCCAGGTA -> GGGGATTCC	TAC,CTG,GAG -> GGA,ATC,CCC	116 -> 347	Substitution	Substitution	MGG_16107T0	27.5% -> 87.9%	3.7e-205
A	1586791	1586791	1	1	N -> I	254	T -> A	AAT -> ATT	28	SNP (transversion)	Substitution	MGG_16107T0	0.964	1.1e-07
GGGATC	1585336	1585341	5	2		651	CCAAAG -> GGGATC		6	Substitution	Truncation	MGG_02374T0	0.333	9.5e-07
C	1576326	1576326	1	1			G -> C		5	SNP (transversion)			0.4	1e-06
C	1576325	1576325	1	1			A -> C		5	SNP (transversion)			0.4	1e-06
G	1576325	1576325	1	1			A -> G		5	SNP (transition)			0.6	1.6e-10
C	1576324	1576324	1	1			G -> C		6	SNP (transversion)			0.833	6e-18
AA	1574856	1574855	0	1			#NAME?		1121	Insertion			0.995	0
T	1574546	1574546	1	1			G -> T		22	SNP (transversion)			0.318	1.3e-18
T	1574542	1574542	1	1			G -> T		19	SNP (transversion)			0.263	1.2e-13
T	1574539	1574539	1	1			C -> T		9	SNP (transition)			0.333	5.3e-09
AA	1572014	1572015	2	1			CT -> AA		11 -> 12	Substitution			25.0% -> 27.3%	1.6e-07
AAA	1572010	1572012	3	1			TCG -> AAA		11 -> 13	Substitution			25.0% -> 30.8%	5.5e-08
AAAAAAA	1572000	1572006	7	1			CCTTTCT -> AAAAAAA		21 -> 26	Substitution			28.6% -> 38.5%	4.6e-18
G	1569365	1569365	1	1			A -> G		2	SNP (transition)			1	1e-08
CCCT	1569360	1569363	4	1			GGGG -> CCCT		2	Substitution			1	1e-08
TGA	1569356	1569358	3	1			GAT -> TGA		2	Substitution			1	4e-08
A	1569352	1569352	1	1			C -> A		2	SNP (transversion)			1	4e-08
A	1569350	1569350	1	1			G -> A		2	SNP (transition)			1	4e-08
CAA	1569345	1569347	3	1			TCG -> CAA		2	Substitution			1	1.6e-07
AA	1554235	1554234	0	1			#NAME?		55	Insertion			1	3.2e-182
T	1550818	1550817	0	1			#NAME?		9	Insertion			0.444	7.9e-10
TTGAG	1542605	1542609	5	1			CGTTT -> TTGAG		4	Substitution			0.5	9.5e-07
T	1542602	1542602	1	1			G -> T		4	SNP (transversion)			0.5	3.8e-07
GCTGACATAACT	1479327	1479326	0	1	E -> ELCQQ	437	#NAME?	GAG -> GAG,TTA,TGT,CAG,CAG	5	Insertion	Insertion	MGG_02345T0	0.4	4e-07
T	1450289	1450288	0	1			#NAME?		3	Insertion			0.667	7.5e-07
ATC	1395216	1395218	3	1			GAG -> ATC		4	Substitution			0.5	3.8e-07
C	1395214	1395214	1	1			A -> C		4	SNP (transversion)			0.5	3.8e-07
CTT	1395210	1395212	3	1			TGA -> CTT		4	Substitution			0.5	9.5e-07
A	1395205	1395205	1	1			G -> A		3	SNP (transition)			0.667	1.2e-07
T	1383819	1383819	1	1			C -> T		349	SNP (transition)			0.344	4.9e-99
TTGTTGTTCCACG	1325614	1325626	13	1			AATCCAGATGTTA -> TTGTTGTTCCACG		2	Substitution			1	1.6e-07
G	1297873	1297873	1	1			C -> G		7	SNP (transversion)			0.571	3.4e-07
T	1295286	1295286	1	1			A -> T		3	SNP (transversion)			0.667	4.8e-07
G	1236573	1236573	1	1			A -> G		3	SNP (transition)			1	2e-09
TC	1236555	1236556	2	1			GG -> TC		5	Substitution			0.8	1.2e-07
A	1236550	1236550	1	1			T -> A		7	SNP (transversion)			0.714	2.1e-12
A	1236547	1236547	1	1			G -> A		7	SNP (transition)			1	1.3e-19
C	1236545	1236545	1	1			T -> C		7	SNP (transition)			0.857	4.4e-16
G	1236118	1236118	1	1			T -> G		12	SNP (transversion)			0.25	2.8e-08
C	1172546	1172546	1	1			T -> C		2	SNP (transition)			1	1e-07
C	1172543	1172543	1	1			A -> C		2	SNP (transversion)			1	4e-08
AACC	1172511	1172510	0	1			#NAME?		3	Insertion			1	4e-09
A	1172493	1172493	1	1			T -> A		3	SNP (transversion)			1	4e-12
T	1172487	1172487	1	1			C -> T		3	SNP (transition)			1	5e-10
A	1172481	1172481	1	1			G -> A		3	SNP (transition)			1	7.9e-12
T	1172479	1172479	1	1			G -> T		3	SNP (transversion)			1	4e-12
A	1172472	1172472	1	1			T -> A		3	SNP (transversion)			1	7.9e-12
C	1172470	1172470	1	1			T -> C		3	SNP (transition)			1	7.9e-12
A	1172468	1172468	1	1			G -> A		3	SNP (transition)			1	7.9e-12
G	1172462	1172462	1	1			C -> G		2	SNP (transversion)			1	1.6e-08
A	1172460	1172460	1	1			T -> A		2	SNP (transversion)			1	2.5e-08
C	1157183	1157183	1	1			G -> C		3	SNP (transversion)			0.667	1.2e-07
GT	1156912	1156913	2	1			AG -> GT		6	Substitution			0.333	9.5e-07
C	1141241	1141241	1	1	Y -> H	481	T -> C	TAT -> CAT	266	SNP (transition)	Substitution	MGG_16076T0	0.47	1.2e-07
T	1123937	1123937	1	1		909	G -> T	GCC -> GCA	4	SNP (transversion)	None	MGG_02245T0	0.5	9.5e-07
T	1122064	1122064	1	1			G -> T		18	SNP (transversion)			0.278	8.5e-14
A	1102928	1102928	1	1			T -> A		2	SNP (transversion)			1	2.5e-08
TTGC	1102922	1102925	4	1			CCCA -> TTGC		2	Substitution			1	4e-08
G	1092704	1092704	1	1			T -> G		22	SNP (transversion)			0.591	3.9e-30
G	1092703	1092703	1	1			C -> G		22	SNP (transversion)			0.636	2e-34
A	1092702	1092702	1	1			G -> A		22	SNP (transition)			0.364	8e-21
G	1092701	1092701	1	1			A -> G		22	SNP (transition)			0.455	6.4e-29
G	1092698	1092698	1	1			A -> G		22	SNP (transition)			0.5	2.8e-32
C	1092697	1092697	1	1			A -> C		22	SNP (transversion)			0.545	1e-35
G	1092697	1092697	1	1			A -> G		22	SNP (transition)			0.273	2.5e-07
T	1092693	1092693	1	1			A -> T		21	SNP (transversion)			0.762	5.1e-46
G	1092691	1092691	1	1			C -> G		20	SNP (transversion)			0.7	9.7e-37
G	1092690	1092690	1	1			C -> G		20	SNP (transversion)			0.55	1.1e-30
T	1092686	1092686	1	1			A -> T		9	SNP (transversion)			0.444	5e-11
C	1092685	1092685	1	1			A -> C		7	SNP (transversion)			0.429	2.2e-09
T	1089539	1089539	1	1			G -> T		46	SNP (transversion)			0.304	3.7e-34
C	1089537	1089537	1	1			A -> C		48	SNP (transversion)			0.333	5.5e-38
C	1089536	1089536	1	1			G -> C		56	SNP (transversion)			0.286	2.6e-38
C	1089534	1089534	1	1			G -> C		64	SNP (transversion)			0.328	2e-53
C	1089533	1089533	1	1			T -> C		66	SNP (transition)			0.379	3.3e-65
C	1089531	1089531	1	1			G -> C		71	SNP (transversion)			0.465	4.6e-86
CT	1089528	1089529	2	1			GC -> CT		73 -> 75	Substitution			31.5% -> 32.0%	3.5e-60
TTT	1088511	1088513	3	1			GAC -> TTT		3	Substitution			1	6.3e-11
T	1088508	1088508	1	1			G -> T		3	SNP (transversion)			1	5e-10
GT	1078061	1078062	2	1			CC -> GT		11	Substitution			0.909	1.1e-35
GA	1078058	1078059	2	1			AT -> GA		11	Substitution			0.909	1.1e-36
CG	1078053	1078054	2	1			AA -> CG		11	Substitution			0.909	1.1e-38
A	1078050	1078050	1	1			T -> A		11	SNP (transversion)			0.909	1.1e-36
G	1078048	1078048	1	1			A -> G		11	SNP (transition)			0.909	1.1e-37
GG	1078045	1078046	2	1			TC -> GG		11	Substitution			0.909	1.1e-33
G	1078041	1078041	1	1			C -> G		10	SNP (transversion)			0.9	2e-29
C	997536	997536	1	1			A -> C		6	SNP (transversion)			0.333	9.5e-08
T	997529	997529	1	1			A -> T		6	SNP (transversion)			0.333	2.4e-07
T	997528	997528	1	1			A -> T		5	SNP (transversion)			0.6	7.9e-08
CT	997526	997527	2	1			TA -> CT		5	Substitution			0.4	1.6e-07
G	997524	997524	1	1			T -> G		5	SNP (transversion)			0.6	4e-08
C	997522	997522	1	1			T -> C		5	SNP (transition)			0.4	1e-07
G	997515	997515	1	1			T -> G		3	SNP (transversion)			0.667	3e-08
CG	997509	997510	2	1			AC -> CG		3	Substitution			0.667	1.2e-07
T	997507	997507	1	1			G -> T		3	SNP (transversion)			0.667	1.2e-07
C	997503	997503	1	1			A -> C		3	SNP (transversion)			0.667	4.8e-07
GTGATTCTGAGGGTAGGTCTAGGGGCCTGATCCTCAC	981811	981810	0	1			#NAME?		310 -> 439	Insertion			79.7% -> 85.9%	3.4e-39
A	970186	970186	1	1			G -> A		6	SNP (transition)			0.667	3.8e-11
T	970158	970158	1	1			C -> T		6	SNP (transition)			0.833	1.9e-14
T	970068	970068	1	1			C -> T		4	SNP (transition)			1	1.6e-15
G	931329	931329	1	1	N -> D	199	A -> G	AAC -> GAC	4	SNP (transition)	Substitution	MGG_02204T0	0.5	3.8e-07
A	878950	878949	0	1			#NAME?		12	Insertion			0.417	2.3e-07
AAAA	878788	878791	4	1			CCTG -> AAAA		22 -> 24	Substitution			29.2% -> 36.4%	2.7e-18
G	877856	877856	1	1			C -> G		9	SNP (transversion)			0.333	2.7e-09
T	860324	860324	1	1			C -> T		187	SNP (transition)			0.668	1.1e-138
A	860277	860277	1	1			G -> A		262	SNP (transition)			0.885	0
TT	856628	856627	0	1			(TT)3 -> (TT)4		29 -> 30	Insertion (tandem repeat)			31.0% -> 33.3%	7.8e-20
GTGATTCTGAGGGTAGGTCTAGGGGCCTGATCCTCAC	855474	855473	0	1			#NAME?		518 -> 621	Insertion			84.0% -> 87.0%	7.6e-102
GG	855368	855369	2	1			CA -> GG		77 -> 80	Substitution			58.4% -> 60.0%	1.4e-118
A	847850	847850	1	1			G -> A		3	SNP (transition)			0.667	7.5e-07
A	847845	847845	1	1			C -> A		3	SNP (transversion)			0.667	3e-07
C	847818	847818	1	1			T -> C		3	SNP (transition)			1	1e-12
C	847812	847812	1	1			A -> C		4	SNP (transversion)			0.75	2e-09
T	847769	847769	1	1			C -> T		3	SNP (transition)			1	1.6e-08
T	840887	840887	1	1			C -> T		3	SNP (transition)			1	3.2e-11
G	840800	840800	1	1			T -> G		5	SNP (transversion)			0.6	2e-08
G	840798	840798	1	1			C -> G		5	SNP (transversion)			0.6	7.9e-11
AG	840794	840795	2	1			TT -> AG		5	Substitution			0.6	2e-08
AA	840786	840787	2	1			TT -> AA		4	Substitution			0.5	3.8e-07
A	840784	840784	1	1			T -> A		4	SNP (transversion)			0.5	3.8e-07
T	840781	840781	1	1			A -> T		4	SNP (transversion)			0.5	9.5e-07
A	838071	838071	1	1			G -> A		2	SNP (transition)			1	1e-07
A	838069	838069	1	1			G -> A		2	SNP (transition)			1	1.6e-07
CA	803534	803535	2	1			AT -> CA		2	Substitution			1	1e-07
C	803529	803529	1	1			A -> C		2	SNP (transversion)			1	1.6e-07
A	803527	803526	0	1			(A)2 -> (A)3		2	Insertion (tandem repeat)			1	6.3e-08
G	782449	782449	1	1	K -> E	268	A -> G	AAA -> GAA	2	SNP (transition)	Substitution	MGG_02168T0	1	4e-08
A	761883	761883	1	1			T -> A		3	SNP (transversion)			0.667	7.5e-08
A	761878	761878	1	1			T -> A		3	SNP (transversion)			1	1.6e-08
G	761877	761877	1	1			C -> G		3	SNP (transversion)			0.667	4.8e-08
T	761875	761875	1	1			A -> T		3	SNP (transversion)			0.667	1.2e-07
G	761869	761869	1	1			C -> G		3	SNP (transversion)			0.667	3e-07
GG	761865	761866	2	1			AT -> GG		3	Substitution			0.667	3e-07
G	702660	702660	1	1	P -> A	217	C -> G	CCG -> GCG	10	SNP (transversion)	Substitution	MGG_13719T0	0.7	1.5e-17
GGGT	702657	702657	1	1		214	A -> GGGT		10	Insertion	Truncation	MGG_13719T0	0.3	2.4e-07
C	702654	702654	1	1	N -> H	211	A -> C	AAC -> CAC	8	SNP (transversion)	Substitution	MGG_13719T0	0.375	2.2e-10
T	702651	702651	1	1	G -> C	208	G -> T	GGC -> TGC	8	SNP (transversion)	Substitution	MGG_13719T0	0.375	2.2e-10
CCT	702648	702650	2	2	S -> P	205	TCA -> CCT	TCA -> CCT	7 -> 8	Substitution	Substitution	MGG_13719T0	37.5% -> 42.9%	2e-08
A	702646	702646	1	1	S -> Y	203	C -> A	TCT -> TAT	7	SNP (transversion)	Substitution	MGG_13719T0	0.714	2.1e-14
T	702644	702644	1	1		201	A -> T	GGA -> GGT	7	SNP (transversion)	None	MGG_13719T0	0.714	6.6e-15
C	702640	702640	1	1	L -> P	197	T -> C	CTG -> CCG	6	SNP (transition)	Substitution	MGG_13719T0	0.5	8e-11
C	702636	702636	1	1	K -> Q	193	A -> C	AAG -> CAG	5	SNP (transversion)	Substitution	MGG_13719T0	0.6	7.9e-11
AG	702633	702634	2	1	L -> S	190	CT -> AG	CTC -> AGC	4	Substitution	Substitution	MGG_13719T0	0.75	3.2e-11
TTG	702625	702627	3	1	AT -> VA	182	CGA -> TTG	GCG,ACC -> GTT,GCC	3 -> 4	Substitution	Substitution	MGG_13719T0	75.0% -> 100.0%	2.5e-10
G	690243	690243	1	1			A -> G		4	SNP (transition)			1	2.5e-12
G	690237	690237	1	1			A -> G		5	SNP (transition)			1	3.2e-18
C	690181	690181	1	1			T -> C		6	SNP (transition)			1	6.3e-20
A	685721	685721	1	1			G -> A		4	SNP (transition)			0.75	3.2e-11
AA	684298	684299	2	1			GT -> AA		7 -> 13	Substitution			46.2% -> 57.1%	3.7e-07
T	684283	684283	1	1			C -> T		27	SNP (transition)			0.259	7.9e-07
A	683961	683961	1	1		441	G -> A	CTG -> CTA	2118	SNP (transition)	None	MGG_16039T0	0.258	0
A	671084	671084	1	1			C -> A		2	SNP (transversion)			1	4e-08
ATA	671078	671080	3	1			CAC -> ATA		2	Substitution			1	4e-08
G	671072	671072	1	1			C -> G		2	SNP (transversion)			1	1.6e-07
C	671070	671070	1	1			A -> C		2	SNP (transversion)			1	1.6e-07
TT	661247	661246	0	1			#NAME?		7	Insertion			1	3.2e-25
T	657031	657030	0	1			(T)7 -> (T)8		3	Insertion (tandem repeat)			1	1.6e-08
	622898	622899	2	1		1026	#NAME?		2	Deletion	Frame Shift	MGG_02119T0	1	6.3e-07
T	608271	608270	0	1			(T)6 -> (T)7		13	Insertion (tandem repeat)			0.462	1.7e-18
A	592066	592065	0	1		488	(A)6 -> (A)7		3	Insertion (tandem repeat)	Frame Shift	MGG_02113T0	0.667	4.8e-07
T	588459	588458	0	1			(T)6 -> (T)7		2	Insertion (tandem repeat)			1	1e-07
G	585535	585535	1	1			T -> G		2	SNP (transversion)			1	2.5e-07
C	585533	585533	1	1			T -> C		2	SNP (transition)			1	2.5e-07
CTC	585527	585529	3	1			TGT -> CTC		2	Substitution			1	1e-07
A	582121	582121	1	1			C -> A		2	SNP (transversion)			1	4e-08
AA	565203	565202	0	1			#NAME?		39	Insertion			1	2.5e-133
AA	561343	561342	0	1			#NAME?		68	Insertion			1	1e-238
T	533355	533355	1	1			C -> T		2	SNP (transition)			1	4e-08
C	533348	533348	1	1			T -> C		2	SNP (transition)			1	2.5e-08
CC	533327	533328	2	1			TT -> CC		2	Substitution			1	2.5e-07
C	533323	533323	1	1			T -> C		2	SNP (transition)			1	1.6e-07
TA	533310	533311	2	1			CG -> TA		2	Substitution			1	1e-07
T	533302	533302	1	1			C -> T		2	SNP (transition)			1	1e-07
AA	520906	520905	0	1			#NAME?		31	Insertion			1	4e-106
AAA	518336	518338	3	1			CCC -> AAA		3 -> 5	Substitution			40.0% -> 66.7%	1e-06
AA	518334	518335	2	1			TC -> AA		5	Substitution			0.8	3.2e-13
T	517245	517245	1	1			G -> T		191	SNP (transversion)			0.958	0
GAACTTCG	517236	517243	8	1			TTTGCCAC -> GAACTTCG		113 -> 172	Substitution			91.7% -> 93.0%	0
CAACCT	517228	517233	6	1			TCTAAC -> CAACCT		86 -> 101	Substitution			89.5% -> 91.1%	1.8e-235
G	517226	517226	1	1			A -> G		80	SNP (transition)			0.888	1.5e-216
G	517223	517223	1	1			C -> G		44	SNP (transversion)			0.795	7.1e-111
GG	517220	517221	2	1			CA -> GG		40 -> 42	Substitution			77.5% -> 78.6%	1.4e-94
A	517218	517218	1	1			T -> A		17	SNP (transversion)			0.529	4.8e-26
G	517195	517195	1	1			T -> G		10	SNP (transversion)			0.6	1.3e-17
AAGGAT	517188	517193	6	1			TCCCGA -> AAGGAT		9 -> 51	Substitution			66.7% -> 94.0%	1.3e-18
TGTCACATT	517178	517186	9	1			GCCTGTGCC -> TGTCACATT		50 -> 75	Substitution			70.7% -> 94.6%	4.9e-156
G	517176	517176	1	1			C -> G		79	SNP (transversion)			0.684	2.5e-169
G	517174	517174	1	1			A -> G		128	SNP (transition)			0.453	5.3e-155
T	517174	517174	1	1			A -> T		128	SNP (transversion)			0.516	2.2e-194
AT	517172	517173	2	1			TA -> AT		130	Substitution			0.462	6.3e-161
T	517171	517171	1	1			G -> T		133	SNP (transversion)			0.481	6.7e-186
	517171	517171	1	1			#NAME?		133	Deletion			0.496	2.7e-153
C	516042	516042	1	1	M -> I	315	G -> C	ATG -> ATC	69	SNP (transversion)	Substitution	MGG_02085T0	1	3.2e-242
T	496077	496076	0	1			#NAME?		3	Insertion			0.667	4.8e-07
T	481281	481280	0	1			(T)6 -> (T)7		14	Insertion (tandem repeat)			0.286	1.6e-08
T	480510	480509	0	1			(T)6 -> (T)7		17	Insertion (tandem repeat)			0.353	4.9e-17
T	461892	461892	1	1			C -> T		6	SNP (transition)			0.333	9.5e-07
G	461889	461889	1	1			A -> G		6	SNP (transition)			0.333	6e-07
G	461880	461880	1	1			C -> G		12	SNP (transversion)			0.417	7.9e-14
T	461880	461880	1	1			C -> T		12	SNP (transition)			0.417	7.9e-16
G	461879	461879	1	1			A -> G		12	SNP (transition)			0.583	1.3e-21
C	461877	461877	1	1			A -> C		12	SNP (transversion)			1	4e-45
G	461875	461875	1	1			A -> G		13	SNP (transition)			0.615	2e-26
T	461867	461867	1	1			C -> T		16	SNP (transition)			0.5	2e-25
C	461850	461850	1	1			T -> C		25	SNP (transition)			0.6	1e-43
GAG	461845	461847	2	2	N -> E	499	AAC -> GAG	AAC -> GAG	26	Substitution	Substitution	MGG_02067T0	0.538	9.6e-43
T	461842	461842	1	1	L -> F	496	C -> T	CTC -> TTC	26	SNP (transition)	Substitution	MGG_02067T0	0.615	7.7e-50
G	461809	461809	1	1	K -> E	463	A -> G	AAA -> GAA	22	SNP (transition)	Substitution	MGG_02067T0	1	4e-71
A	461801	461801	1	1	A -> E	455	C -> A	GCG -> GAG	23	SNP (transversion)	Substitution	MGG_02067T0	0.826	2.8e-63
G	461799	461799	1	1		453	A -> G	TTA -> TTG	22	SNP (transition)	None	MGG_02067T0	0.773	8.3e-56
AAG	461791	461793	2	2	E -> K	445	GAA -> AAG	GAA -> AAG	19	Substitution	Substitution	MGG_02067T0	0.842	1.6e-53
T	461787	461787	1	1		441	C -> T	CAC -> CAT	19	SNP (transition)	None	MGG_02067T0	0.474	1.8e-25
G	461781	461781	1	1		435	A -> G	CAA -> CAG	18	SNP (transition)	None	MGG_02067T0	0.722	5.4e-41
G	461775	461775	1	1		429	A -> G	GCA -> GCG	17	SNP (transition)	None	MGG_02067T0	0.588	1.9e-27
A	461763	461763	1	1			G -> A		11	SNP (transition)			0.273	8.2e-08
A	461761	461761	1	1			C -> A		11	SNP (transversion)			0.273	8.2e-08
G	461740	461740	1	1			A -> G		5	SNP (transition)			1	3.2e-18
A	461734	461734	1	1			G -> A		5	SNP (transition)			1	3.2e-17
G	461724	461724	1	1			C -> G		5	SNP (transversion)			1	1e-16
C	461711	461711	1	1			T -> C		4	SNP (transition)			1	6.3e-14
G	461703	461703	1	1			A -> G		2	SNP (transition)			1	6.3e-07
G	461696	461696	1	1			A -> G		2	SNP (transition)			1	6.3e-07
A	414193	414193	1	1	Q -> H	201	C -> A	CAG -> CAT	5	SNP (transversion)	Substitution	MGG_02055T0	0.4	4e-07
C	412247	412247	1	1			G -> C		2	SNP (transversion)			1	2.5e-07
TATATC	393513	393518	6	1	AQ -> YI	409	GCGCAA -> TATATC	GCG,CAA -> TAT,ATC	7	Substitution	Substitution	MGG_02051T0	0.286	8.4e-07
AAAAA	344441	344445	5	1			CTCTT -> AAAAA		16 -> 17	Substitution			29.4% -> 31.3%	4.3e-12
C	335681	335681	1	1			T -> C		3	SNP (transition)			1	3.2e-08
C	334238	334238	1	1			T -> C		2	SNP (transition)			1	2.5e-07
A	318409	318409	1	1		231	C -> A	ATC -> ATA	8	SNP (transversion)	None	MGG_16008T0	1	1.6e-25
T	281193	281192	0	1			(T)3 -> (T)4		6	Insertion (tandem repeat)			0.333	6e-07
T	279932	279932	1	1	I -> F	454	A -> T	ATT -> TTT	2	SNP (transversion)	Substitution	MGG_02027T0	1	1e-07
T	275242	275242	1	1			G -> T		5	SNP (transversion)			0.4	1e-06
AA	274172	274171	0	1			#NAME?		865 -> 868	Insertion			0.994	0
T	242118	242117	0	1			(T)6 -> (T)7		22	Insertion (tandem repeat)			0.318	3.4e-17
CC	240527	240528	2	1			GA -> CC		2 -> 3	Substitution			66.7% -> 100.0%	1.9e-07
T	240526	240526	1	1			A -> T		3	SNP (transversion)			0.667	3e-07
CCC	240523	240525	3	1			GAT -> CCC		3	Substitution			0.667	1.9e-07
C	240522	240522	1	1			T -> C		5	SNP (transition)			0.4	1e-07
ACA	207910	207912	3	1			GTT -> ACA		4	Substitution			1	2.5e-14
G	207907	207907	1	1			A -> G		5	SNP (transition)			0.8	7.9e-15
A	207901	207901	1	1			T -> A		5	SNP (transversion)			1	1e-18
	207897	207898	2	1			#NAME?		5	Deletion			0.8	3.2e-13
C	207895	207895	1	1			G -> C		5	SNP (transversion)			1	1e-19
A	207889	207889	1	1			G -> A		5	SNP (transition)			1	3.2e-19
G	207879	207879	1	1			A -> G		5	SNP (transition)			1	3.2e-19
CG	207877	207876	0	1			#NAME?		5	Insertion			1	3.2e-19
AAGTT	207871	207875	5	1			GCCGA -> AAGTT		5	Substitution			1	3.2e-19
G	207868	207868	1	1			A -> G		5	SNP (transition)			1	1e-19
A	207829	207829	1	1	G -> E	143	G -> A	GGG -> GAG	5	SNP (transition)	Substitution	MGG_15993T0	1	3.2e-19
C	207815	207815	1	1		129	T -> C	GGT -> GGC	3	SNP (transition)	None	MGG_15993T0	1	1.3e-10
A	201299	201298	0	1		226	(A)6 -> (A)7		68	Insertion (tandem repeat)	Frame Shift	MGG_02004T0	0.279	1.3e-52
ATGG	193456	193459	4	1			CGCA -> ATGG		4	Substitution			0.5	2.4e-07
A	193454	193454	1	1			C -> A		5	SNP (transversion)			0.4	4e-07
AA	193199	193198	0	1			#NAME?		130 -> 133	Insertion			1	0
A	187078	187078	1	1			G -> A		9	SNP (transition)			0.333	2.7e-09
AAAA	187073	187076	4	1			CGTT -> AAAA		9 -> 10	Substitution			30.0% -> 33.3%	1.5e-08
AAAA	171939	171942	4	1			CCCC -> AAAA		4 -> 9	Substitution			50.0% -> 75.0%	6e-07
AAAAA	171934	171938	5	1			TCTTG -> AAAAA		11 -> 12	Substitution			41.7% -> 45.5%	9.2e-16
C	170307	170306	0	1			+C		166	Insertion			0.38	7.1e-181
A	156474	156474	1	1			T -> A		4	SNP (transversion)			0.5	9.5e-07
T	149799	149799	1	1			A -> T		2	SNP (transversion)			1	1.6e-07
A	140527	140526	0	1			#NAME?		4	Insertion			0.75	2.5e-10
CG	130977	130978	2	1			GT -> CG		2	Substitution			1	1.6e-07
C	124294	124294	1	1			G -> C		2	SNP (transversion)			1	2.5e-07
TTTT	115698	115701	4	1			AAGG -> TTTT		4	Substitution			0.75	6.3e-08
A	114834	114833	0	1			(A)6 -> (A)7		58	Insertion (tandem repeat)			0.293	7.7e-41
TT	114443	114442	0	1			#NAME?		21 -> 22	Insertion			1	2.5e-76
C	111464	111464	1	1			T -> C		3	SNP (transition)			0.667	7.5e-07
A	110548	110547	0	1			(A)7 -> (A)8		49	Insertion (tandem repeat)			0.327	5.2e-41
A	110548	110547	0	1			(A)7 -> (A)8		50	Insertion (tandem repeat)			0.3	2.2e-39
T	96588	96587	0	1			#NAME?		16	Insertion			0.25	7.2e-10
	83681	83681	1	1		1866	-C		71	Deletion	Frame Shift	MGG_01969T0	0.901	5.2e-158
G	79547	79547	1	1	F -> L	301	A -> G	TTT -> CTT	6	SNP (transition)	Substitution	MGG_15987T0	0.5	1.6e-10
G	79536	79536	1	1		312	A -> G	TAT -> TAC	6	SNP (transition)	None	MGG_15987T0	0.5	6.3e-07
G	79535	79535	1	1	F -> L	313	A -> G	TTT -> CTT	6	SNP (transition)	Substitution	MGG_15987T0	0.5	4e-11
C	79280	79280	1	1	N -> D	568	T -> C	AAC -> GAC	2	SNP (transition)	Substitution	MGG_15987T0	1	6.3e-07
G	74374	74374	1	1			A -> G		70	SNP (transition)			0.486	1.7e-10
T	74308	74308	1	1	T -> I	584	C -> T	ACT -> ATT	649	SNP (transition)	Substitution	MGG_15986T1	0.411	6.2e-35
T	74308	74308	1	1	T -> I	584	C -> T	ACT -> ATT	649	SNP (transition)	Substitution	MGG_15986T0	0.411	6.2e-35
TT	74270	74269	0	1			(TT)2 -> (TT)3		18	Insertion (tandem repeat)			0.389	1.6e-16
T	74264	74264	1	1			C -> T		18	SNP (transition)			0.389	3.9e-15
G	74253	74253	1	1			T -> G		33	SNP (transversion)			0.273	3.1e-11
T	74251	74251	1	1			C -> T		37	SNP (transition)			0.297	6.7e-14
T	74179	74178	0	1			(T)7 -> (T)8		27	Insertion (tandem repeat)			0.259	5.4e-13
T	74179	74178	0	1			(T)7 -> (T)8		27	Insertion (tandem repeat)			0.407	3.9e-21
G	74155	74155	1	1			A -> G		42	SNP (transition)			1	4e-135
A	74076	74076	1	1		462	G -> A	TTG -> TTA	222	SNP (transition)	None	MGG_15986T1	0.491	2.7e-175
A	74076	74076	1	1		462	G -> A	TTG -> TTA	222	SNP (transition)	None	MGG_15986T0	0.491	2.7e-175
C	74057	74057	1	1	I -> T	443	T -> C	ATT -> ACT	142	SNP (transition)	Substitution	MGG_15986T1	0.507	4e-75
C	74057	74057	1	1	I -> T	443	T -> C	ATT -> ACT	142	SNP (transition)	Substitution	MGG_15986T0	0.507	4e-75
G	73604	73604	1	1			A -> G		162	SNP (transition)			0.586	1.7e-144
T	73584	73584	1	1			G -> T		197	SNP (transversion)			0.66	2.8e-233
C	73551	73551	1	1			T -> C		199	SNP (transition)			0.548	2.3e-193
C	73543	73543	1	1			T -> C		183	SNP (transition)			0.339	1.2e-81
C	73539	73539	1	1			T -> C		183	SNP (transition)			0.333	7.2e-74
A	73536	73536	1	1			C -> A		177	SNP (transversion)			0.345	6.5e-81
T	73533	73533	1	1			C -> T		176	SNP (transition)			0.347	4.3e-81
C	73404	73404	1	1			T -> C		20	SNP (transition)			0.45	9e-12
AA	62755	62754	0	1			(AA)3 -> (AA)4		4	Insertion (tandem repeat)			0.75	2.5e-10
G	23695	23695	1	1			A -> G		25	SNP (transition)			0.56	2.8e-40
T	23672	23672	1	1			C -> T		33	SNP (transition)			0.97	5.2e-108
A	23580	23580	1	1			G -> A		49	SNP (transition)			0.673	4.2e-97
T	23529	23529	1	1			C -> T		29	SNP (transition)			0.379	2.7e-27
G	970	970	1	1			T -> G		35	SNP (transversion)			0.257	5.4e-19
CT	963	964	2	1			TC -> CT		36	Substitution			0.278	2.4e-20
TC	959	960	2	1			CT -> TC		36 -> 37	Substitution			33.3% -> 35.1%	1e-23
AT	956	957	2	1			GG -> AT		37 -> 38	Substitution			34.2% -> 35.1%	1e-23
A	953	953	1	1			C -> A		38	SNP (transversion)			0.368	3.6e-27
	946	948	3	1			#NAME?		33 -> 37	Deletion			37.8% -> 42.4%	2.7e-16
G	944	944	1	1			C -> G		45	SNP (transversion)			0.578	2.3e-53
ATCG	939	942	4	1			GGAT -> ATCG		45	Substitution			0.6	5.1e-56
C	748	748	1	1			T -> C		47	SNP (transition)			0.298	7.6e-23
AGGAATA	8298534	8298540	7	1			GTTGCCC -> AGGAATA		3	Substitution			1	6.3e-11
A	8298531	8298531	1	1			T -> A		3	SNP (transversion)			1	2e-09
CTC	8298526	8298528	3	1			GCT -> CTC		4	Substitution			0.75	1.3e-10
G	8298523	8298523	1	1			A -> G		4	SNP (transition)			0.75	5e-10
A	8298519	8298519	1	1			C -> A		4	SNP (transversion)			0.75	3.2e-08
AAC	8198773	8198775	3	1			CTG -> AAC		2	Substitution			1	6.3e-07
T	8198767	8198767	1	1			C -> T		2	SNP (transition)			1	1e-07
TAATTCAGGTGTAT	8198719	8198719	1	1			C -> TAATTCAGGTGTAT		2	Insertion			1	6.3e-08
T	8198713	8198713	1	1			A -> T		2	SNP (transversion)			1	6.3e-09
TG	8198702	8198703	2	1			AA -> TG		2	Substitution			1	2.5e-08
A	8198700	8198700	1	1			T -> A		2	SNP (transversion)			1	2.5e-08
CTGC	8198695	8198698	4	1			TAAT -> CTGC		2	Substitution			1	1e-07
G	8104793	8104793	1	1			C -> G		3	SNP (transversion)			0.667	7.5e-08
CTC	8104787	8104789	3	1			ACA -> CTC		2	Substitution			1	1e-07
G	8101921	8101921	1	1			T -> G		4	SNP (transversion)			0.5	9.5e-07
AAAAAA	8095010	8095015	6	1			TTTCTC -> AAAAAA		16 -> 26	Substitution			25.0% -> 56.0%	1.1e-10
AA	8095007	8095008	2	1			CC -> AA		32 -> 36	Substitution			50.0% -> 58.3%	8.9e-50
AA	8080672	8080671	0	1			#NAME?		9	Insertion			1	1.3e-28
C	8076851	8076850	0	1			+C		7	Insertion			0.286	8.4e-07
G	8076848	8076848	1	1			A -> G		7	SNP (transition)			0.286	8.4e-07
AA	8074790	8074789	0	1			#NAME?		65 -> 66	Insertion			1	1e-221
AAAA	8063739	8063738	0	1			#NAME?		21 -> 24	Insertion			1	1e-63
TT	8063342	8063343	2	1			AC -> TT		9	Substitution			1	2e-30
TAG	8063338	8063340	3	1			ACA -> TAG		9	Substitution			1	3.2e-32
CC	8063335	8063336	2	1			AA -> CC		6 -> 8	Substitution			1	1e-21
G	8063333	8063333	1	1			C -> G		6	SNP (transversion)			0.833	1.9e-16
CC	8063329	8063330	2	1			AT -> CC		5	Substitution			1	1e-17
GCC	8063325	8063327	3	1			CAA -> GCC		5	Substitution			1	1e-16
TTG	8063321	8063323	3	1			CAT -> TTG		2 -> 3	Substitution			1	1.6e-07
AGTGTCCTCC	8063196	8063205	10	1			TTCTCTTGTT -> AGTGTCCTCC		2 -> 8	Substitution			1	1.6e-07
AA	8063193	8063194	2	1			GG -> AA		8	Substitution			1	6.3e-24
TTTC	8063186	8063189	4	1			GCAG -> TTTC		10 -> 11	Substitution			1	1e-31
ATA	8063182	8063184	3	1			TGC -> ATA		11 -> 13	Substitution			1	4e-38
T	8042633	8042632	0	1			(T)5 -> (T)6		2	Insertion (tandem repeat)			1	1.6e-07
GA	8018829	8018830	2	1			AG -> GA		2	Substitution			1	2.5e-08
GT	8018826	8018827	2	1			AC -> GT		2	Substitution			1	2.5e-08
TT	7991870	7991869	0	1			#NAME?		50 -> 52	Insertion			1	1e-180
T	7989922	7989921	0	1			#NAME?		4	Insertion			0.75	1e-09
A	7988714	7988713	0	1			#NAME?		5	Insertion			0.4	1e-06
T	7968629	7968628	0	1			(T)7 -> (T)8		3	Insertion (tandem repeat)			0.667	4.8e-07
C	7958244	7958244	1	1			T -> C		4	SNP (transition)			0.5	9.5e-07
CC	7954016	7954017	2	1			GT -> CC		25	Substitution			0.28	1.5e-19
CA	7953925	7953924	0	1			#NAME?		4635 -> 4668	Insertion			0.886	0
CCGCCAGCGCCGCCAGCGCCTCCGCCTTGGCGT	7953665	7953664	0	1	X -> XAKAEALAALAG	161	#NAME?	NGA -> NAC,GCC,AAG,GCG,GAG,GCG,CTG,GCG,GCG,CTG,GCG,GGA	1382 -> 2039	Insertion	Insertion	MGG_08300T0	24.9% -> 33.4%	0
AA	7953314	7953313	0	1			#NAME?		1314 -> 1348	Insertion			0.999	0
TTTTTT	7953147	7953152	6	1			ACAGAA -> TTTTTT		4 -> 28	Substitution			50.0% -> 92.9%	9.5e-07
G	7951884	7951884	1	1			C -> G		2	SNP (transversion)			1	2.5e-07
AGG	7951879	7951881	3	1			CAT -> AGG		2	Substitution			1	4e-07
C	7948660	7948660	1	1			A -> C		3	SNP (transversion)			1	3.2e-11
TTTT	7948656	7948659	4	1			AAGA -> TTTT		3 -> 4	Substitution			66.7% -> 75.0%	4.8e-07
C	7948654	7948654	1	1			G -> C		4	SNP (transversion)			0.75	6.3e-11
TT	7945074	7945073	0	1			#NAME?		64 -> 67	Insertion			1	2.5e-218
AA	7924393	7924392	0	1			#NAME?		88 -> 92	Insertion			0.989	2.8e-303
AA	7912322	7912321	0	1			#NAME?		57	Insertion			1	1.6e-194
A	7911784	7911784	1	1			C -> A		25	SNP (transversion)			1	3.2e-83
A	7891140	7891140	1	1	S -> N	197	G -> A	AGC -> AAC	3	SNP (transition)	Substitution	MGG_12469T0	0.667	1.2e-07
T	7879811	7879810	0	1			#NAME?		5	Insertion			0.6	6.3e-10
AA	7877952	7877951	0	1			#NAME?		114 -> 116	Insertion			1	0
C	7874055	7874055	1	1			G -> C		2	SNP (transversion)			1	4e-08
A	7868425	7868425	1	1			C -> A		8	SNP (transversion)			0.375	2.2e-07
T	7868422	7868422	1	1			A -> T		10	SNP (transversion)			0.3	2.4e-07
G	7868421	7868421	1	1			C -> G		10	SNP (transversion)			0.5	2.4e-08
A	7868419	7868419	1	1			C -> A		10	SNP (transversion)			0.5	7.9e-11
C	7868411	7868411	1	1			T -> C		6	SNP (transition)			0.333	6e-07
T	7866981	7866981	1	1			G -> T		7	SNP (transversion)			0.286	1.3e-07
G	7866977	7866977	1	1			T -> G		7	SNP (transversion)			0.286	8.4e-07
T	7866974	7866974	1	1			A -> T		6	SNP (transversion)			0.333	2.4e-07
G	7860372	7860372	1	1			A -> G		5761	SNP (transition)			0.934	0
C	7828580	7828580	1	1			A -> C		4	SNP (transversion)			0.5	3.8e-08
ATGCATTTT	7828572	7828571	0	1			#NAME?		7	Insertion			0.429	1.4e-10
AA	7791377	7791376	0	1			#NAME?		53	Insertion			1	1.6e-191
A	7784358	7784357	0	1			#NAME?		3	Insertion			0.667	3e-07
AA	7777064	7777063	0	1			#NAME?		10 -> 11	Insertion			1	1e-38
	7720024	7720026	3	1			#NAME?		6	Deletion			0.333	9.5e-07
AA	7719261	7719260	0	1			#NAME?		75 -> 76	Insertion			1	1e-270
T	7719233	7719232	0	1			(T)7 -> (T)8		78	Insertion (tandem repeat)			0.295	2.1e-59
A	7718502	7718501	0	1			#NAME?		24	Insertion			0.375	8.2e-29
C	7716182	7716182	1	1			T -> C		5	SNP (transition)			0.4	1e-06
TT	7712381	7712382	2	1			AG -> TT		6	Substitution			0.333	6e-07
T	7708082	7708082	1	1			A -> T		17	SNP (transversion)			0.471	2.4e-20
C	7708080	7708080	1	1			T -> C		15	SNP (transition)			0.4	7.9e-17
ACA	7708076	7708078	3	1			GTT -> ACA		14 -> 15	Substitution			35.7% -> 40.0%	2e-10
A	7708075	7708075	1	1			G -> A		14	SNP (transition)			0.571	7.5e-19
GC	7708073	7708074	2	1			CA -> GC		14	Substitution			0.357	1.9e-09
AG	7708071	7708072	2	1			CA -> AG		11 -> 12	Substitution			25.0% -> 27.3%	5.5e-08
G	7708069	7708069	1	1			T -> G		9	SNP (transversion)			0.333	2.1e-08
C	7708067	7708067	1	1			A -> C		10	SNP (transversion)			0.3	3e-08
C	7708021	7708021	1	1			G -> C		13	SNP (transversion)			0.385	1.3e-13
GCCTT	7708014	7708018	5	1			CGGAG -> GCCTT		14 -> 27	Substitution			42.9% -> 66.7%	4.7e-17
CCATT	7708008	7708012	5	1			TAGAG -> CCATT		33 -> 35	Substitution			62.9% -> 63.6%	2.8e-57
CG	7708001	7708002	2	1			AA -> CG		39	Substitution			0.692	3.1e-80
TCCGC	7707995	7707999	5	1			CTATA -> TCCGC		42 -> 52	Substitution			69.0% -> 75.0%	1.1e-89
C	7698902	7698902	1	1			T -> C		11	SNP (transition)			0.455	4.6e-15
T	7684086	7684086	1	1			C -> T		4	SNP (transition)			0.5	6e-07
A	7672559	7672559	1	1		288	G -> A	GAC -> GAT	7	SNP (transition)	None	MGG_08370T0	0.286	5.3e-07
CC	7665942	7665943	2	1			GG -> CC		3	Substitution			0.667	7.5e-07
T	7656162	7656162	1	1			C -> T		27	SNP (transition)			0.556	5.4e-34
T	7656161	7656161	1	1			A -> T		16	SNP (transversion)			0.563	8.4e-14
G	7625031	7625031	1	1			C -> G		4	SNP (transversion)			0.5	6e-07
A	7625022	7625022	1	1			G -> A		4	SNP (transition)			0.5	2.4e-07
G	7625021	7625021	1	1			T -> G		4	SNP (transversion)			1	6.3e-14
G	7625016	7625016	1	1			C -> G		4	SNP (transversion)			0.5	2.4e-07
C	7575089	7575089	1	1			A -> C		17	SNP (transversion)			0.471	5.2e-10
A	7558932	7558932	1	1			T -> A		2	SNP (transversion)			1	4e-07
GGG	7558830	7558832	3	1			TCC -> GGG		3	Substitution			0.667	4.8e-07
A	7558828	7558828	1	1			C -> A		3	SNP (transversion)			0.667	3e-07
CA	7558825	7558826	2	1			AC -> CA		3	Substitution			0.667	3e-07
C	7532954	7532954	1	1			G -> C		20	SNP (transversion)			0.4	1.5e-08
CT	7532949	7532950	2	1			GG -> CT		23	Substitution			0.391	7.8e-10
C	7513122	7513122	1	1	A -> P	2536	G -> C	GCG -> CCG	8	SNP (transversion)	Substitution	MGG_08415T0	0.25	7e-07
G	7450974	7450974	1	1			A -> G		2	SNP (transition)			1	6.3e-07
[truncated: 6,935 more rows]

## Sheet: ΔMohog1-25min-RNA
Name	Minimum	Maximum	Length	# Intervals	Amino Acid Change	CDS Position	Change	Codon Change	Coverage	Polymorphism Type	Protein Effect	protein_id	Variant Frequency	Variant P-Value (approximate)
A	7914035	7914035	1	1			G -> A		10	SNP (transition)			0.3	4.8e-10
G	7912730	7912730	1	1			T -> G		11	SNP (transversion)			0.364	1.3e-10
TCCAATC	7912727	7912728	2	1			AG -> TCCAATC		11	Insertion			0.273	2.6e-09
G	7912691	7912691	1	1			A -> G		8	SNP (transition)			0.375	2.8e-08
A	7912100	7912099	0	1			#NAME?		7	Insertion			0.429	2.8e-10
AAA	7912099	7912099	1	1			G -> AAA		7 -> 8	Insertion			25.0% -> 28.6%	7e-07
T	7912092	7912092	1	1			C -> T		8	SNP (transition)			0.5	4.3e-08
T	7912089	7912089	1	1			C -> T		9	SNP (transition)			0.444	2e-11
A	7911390	7911390	1	1			G -> A		10	SNP (transition)			0.4	3.3e-13
T	7911389	7911389	1	1			A -> T		10	SNP (transversion)			0.3	2.4e-10
T	7911388	7911388	1	1			C -> T		10	SNP (transition)			0.4	5.3e-12
C	7911386	7911386	1	1			A -> C		10	SNP (transversion)			0.3	1.5e-08
A	7911385	7911385	1	1			T -> A		10	SNP (transversion)			0.4	1.3e-11
TA	7911380	7911381	2	1			AT -> TA		12	Substitution			0.333	7.8e-11
G	7906977	7906977	1	1			A -> G		5	SNP (transition)			0.6	6.3e-10
A	7906976	7906976	1	1			C -> A		7	SNP (transversion)			0.286	8.4e-07
G	7906975	7906975	1	1			C -> G		7	SNP (transversion)			0.429	5.5e-10
T	7906975	7906975	1	1			C -> T		7	SNP (transition)			0.286	8.4e-07
GTA	7906971	7906973	3	1			AGT -> GTA		7	Substitution			0.286	8.4e-07
T	7906970	7906970	1	1			C -> T		9	SNP (transition)			0.333	1.7e-10
C	7906080	7906080	1	1			G -> C		2	SNP (transversion)			1	6.3e-07
C	7906073	7906073	1	1			T -> C		2	SNP (transition)			1	6.3e-07
A	7906070	7906070	1	1			C -> A		2	SNP (transversion)			1	2.5e-07
T	7901929	7901929	1	1			A -> T		2	SNP (transversion)			1	4e-08
CA	7901926	7901927	2	1			AC -> CA		2	Substitution			1	4e-07
A	7883101	7883100	0	1			(A)6 -> (A)7		9	Insertion (tandem repeat)			0.444	7.9e-14
T	7843988	7843988	1	1			C -> T		46	SNP (transition)			0.457	4.6e-32
TT	7843988	7843987	0	1			(TT)2 -> (TT)3		42 -> 46	Insertion (tandem repeat)			59.5% -> 60.9%	2.3e-44
T	7843933	7843933	1	1			C -> T		13	SNP (transition)			0.538	9.5e-09
T	7843587	7843587	1	1			C -> T		4	SNP (transition)			1	4e-11
T	7843572	7843572	1	1			C -> T		4	SNP (transition)			1	2.5e-10
A	7843569	7843569	1	1			G -> A		4	SNP (transition)			1	6.3e-10
T	7816097	7816097	1	1			C -> T		10	SNP (transition)			0.8	1.1e-12
T	7800651	7800651	1	1			C -> T		104	SNP (transition)			0.481	1.2e-10
A	7800591	7800591	1	1			G -> A		92	SNP (transition)			0.685	1.8e-90
T	7800349	7800349	1	1			C -> T		19	SNP (transition)			0.368	1.9e-11
G	7798044	7798043	0	1			(G)3 -> (G)4		2	Insertion (tandem repeat)			1	6.3e-08
GTGATTCTGAGGGTAGGTCTAGGGGCCTGATCCTCAC	7795421	7795420	0	1			#NAME?		186 -> 293	Insertion			83.4% -> 87.4%	1.9e-14
C	7741154	7741154	1	1			A -> C		2	SNP (transversion)			1	1e-07
AAA	7712078	7712080	3	1			CTG -> AAA		3	Substitution			0.667	7.5e-07
C	7689718	7689718	1	1			T -> C		2	SNP (transition)			1	4e-08
AA	7678429	7678430	2	1			GT -> AA		9	Substitution			0.333	5.3e-09
T	7672157	7672156	0	1			#NAME?		8	Insertion			0.75	4.4e-13
T	7665780	7665779	0	1			(T)6 -> (T)7		10	Insertion (tandem repeat)			0.3	1.5e-08
C	7662661	7662661	1	1			A -> C		2	SNP (transversion)			1	6.3e-08
G	7652401	7652401	1	1	D -> G	1505	A -> G	GAC -> GGC	39	SNP (transition)	Substitution	MGG_08643T0	1	2.5e-133
TCT	7643147	7643149	3	1			AAC -> TCT		37 -> 40	Substitution			1	7.9e-123
TG	7643144	7643145	2	1			AC -> TG		32	Substitution			1	2.5e-106
TCGCC	7643138	7643142	5	1			AGATA -> TCGCC		19 -> 32	Substitution			1	1.3e-59
ATTC	7643133	7643135	3	1			CCG -> ATTC		10 -> 11	Insertion			90.9% -> 100.0%	1.1e-31
CCAA	7643123	7643126	4	1			AGCT -> CCAA		8	Substitution			0.875	6.4e-23
A	7643120	7643120	1	1			C -> A		2	SNP (transversion)			1	1e-07
AGTCGCCTTGTTCTTCTG	7642995	7643012	18	1			TAAGAGTAGACATAATCA -> AGTCGCCTTGTTCTTCTG		7 -> 38	Substitution			71.4% -> 94.7%	2.1e-16
T	7638899	7638898	0	1		2050	(T)6 -> (T)7		47	Insertion (tandem repeat)	Frame Shift	MGG_08638T0	0.319	7.2e-31
C	7623009	7623008	0	1		1906	+C		75	Insertion	Frame Shift	MGG_08632T0	0.88	1.3e-220
C	7599274	7599274	1	1			G -> C		2	SNP (transversion)			1	2.5e-07
T	7597427	7597427	1	1			G -> T		57	SNP (transversion)			0.351	1.2e-51
TTTTT	7597421	7597425	5	1			AGGGA -> TTTTT		39 -> 49	Substitution			28.2% -> 46.9%	8.3e-28
AAA	7580589	7580591	3	1			TCC -> AAA		9	Substitution			0.333	5.3e-09
A	7580587	7580587	1	1			C -> A		12	SNP (transversion)			0.333	1.2e-11
GA	7572256	7572257	2	1	A -> G	626	CG -> GA	GCG -> GGA	5	Substitution	Substitution	MGG_08612T0	0.4	1e-06
G	7572246	7572246	1	1	C -> G	616	T -> G	TGT -> GGT	6	SNP (transversion)	Substitution	MGG_08612T0	0.333	6e-07
A	7535629	7535628	0	1			(A)7 -> (A)8		794	Insertion (tandem repeat)			0.62	0
A	7535629	7535628	0	1			(A)7 -> (A)8		816	Insertion (tandem repeat)			0.279	0
G	7533410	7533410	1	1			T -> G		5	SNP (transversion)			0.8	5e-12
C	7533408	7533408	1	1			A -> C		4	SNP (transversion)			0.75	2.5e-10
C	7533400	7533400	1	1			A -> C		3	SNP (transversion)			0.667	7.5e-08
A	7533398	7533398	1	1			G -> A		3	SNP (transition)			1	1.6e-11
AA	7504125	7504124	0	1			#NAME?		104	Insertion			0.875	6.1e-285
A	7485304	7485304	1	1			C -> A		8	SNP (transversion)			0.375	1.4e-08
A	7485300	7485300	1	1			C -> A		9	SNP (transversion)			0.333	4.2e-08
C	7482019	7482019	1	1	V -> A	332	T -> C	GTT -> GCT	368	SNP (transition)	Substitution	MGG_04396T0	0.997	0
TT	7472930	7472929	0	1			#NAME?		223 -> 227	Insertion			1	0
TT	7472764	7472763	0	1			#NAME?		831 -> 842	Insertion			1	0
AA	7472665	7472664	0	1			#NAME?		1433 -> 1455	Insertion			0.999	0
T	7471877	7471877	1	1			C -> T		3	SNP (transition)			0.667	1.9e-07
C	7470680	7470680	1	1			T -> C		20	SNP (transition)			0.35	2.4e-20
G	7470677	7470677	1	1			C -> G		12	SNP (transversion)			0.25	6.9e-09
G	7470676	7470676	1	1			C -> G		12	SNP (transversion)			0.25	3.5e-09
G	7470673	7470673	1	1			C -> G		7	SNP (transversion)			0.429	2.2e-09
A	7468241	7468240	0	1			(A)7 -> (A)8		3	Insertion (tandem repeat)			0.667	1.9e-07
A	7446997	7446996	0	1			#NAME?		6	Insertion			0.5	1e-08
T	7435062	7435062	1	1	Q -> H	1479	G -> T	CAG -> CAT	3	SNP (transversion)	Substitution	MGG_15295T0	1	2e-12
CAT	7435057	7435059	3	1	I -> H	1474	ATC -> CAT	ATC -> CAT	3	Substitution	Substitution	MGG_15295T0	0.667	7.5e-08
C	7435052	7435052	1	1	D -> A	1469	A -> C	GAC -> GCC	2	SNP (transversion)	Substitution	MGG_15295T0	1	6.3e-08
GGT	7435047	7435049	3	1	HS -> QV	1464	CTC -> GGT	CAC,TCT -> CAG,GTT	2	Substitution	Substitution	MGG_15295T0	1	1.6e-07
G	7434948	7434948	1	1			C -> G		4	SNP (transversion)			0.75	5e-10
AGAA	7434943	7434946	4	1			GACT -> AGAA		4	Substitution			0.75	1.3e-10
CGG	7434939	7434941	3	1			TTA -> CGG		5	Substitution			0.8	7.9e-15
TGA	7434933	7434935	3	1			ACC -> TGA		6	Substitution			0.833	1.9e-17
CCGGG	7434927	7434931	5	1			AGAAC -> CCGGG		6	Substitution			0.833	6e-19
A	7434924	7434924	1	1			G -> A		6	SNP (transition)			0.833	6e-19
C	7432686	7432686	1	1			G -> C		3	SNP (transversion)			0.667	4.8e-07
CAACGGCG	7423920	7423927	8	1	QDP -> PPL	4388	AGGATCTT -> CAACGGCG	CAA,GAT,CCT -> CCG,CCG,TTG	52 -> 59	Substitution	Substitution	MGG_04421T0	40.4% -> 46.6%	5.7e-38
C	7423918	7423918	1	1	P -> R	4397	G -> C	CCG -> CGG	54	SNP (transversion)	Substitution	MGG_04421T0	0.352	8.6e-38
CGGACC	7423911	7423916	6	1	PV -> GP	4399	AACCGG -> CGGACC	CCG,GTT -> GGT,CCG	49 -> 55	Substitution	Substitution	MGG_04421T0	26.5% -> 32.7%	1e-22
A	7410128	7410127	0	1			#NAME?		20	Insertion			0.4	2e-24
A	7402084	7402084	1	1			G -> A		4	SNP (transition)			0.5	6e-07
G	7401802	7401802	1	1			T -> G		35	SNP (transversion)			0.4	5.8e-39
G	7401799	7401799	1	1			C -> G		31	SNP (transversion)			0.258	3.1e-24
G	7401798	7401798	1	1			T -> G		27	SNP (transversion)			0.296	3.5e-23
G	7401797	7401797	1	1			C -> G		24	SNP (transversion)			0.292	5.5e-19
G	7401796	7401796	1	1			T -> G		23	SNP (transversion)			0.435	1.1e-28
G	7401795	7401795	1	1			C -> G		23	SNP (transversion)			0.304	1.5e-20
A	7401794	7401794	1	1			C -> A		23	SNP (transversion)			0.304	7.7e-20
G	7401792	7401792	1	1			C -> G		20	SNP (transversion)			0.25	1.5e-13
A	7401791	7401791	1	1			G -> A		20	SNP (transition)			0.25	1.5e-13
G	7401790	7401790	1	1			T -> G		19	SNP (transversion)			0.316	4.3e-16
C	7401788	7401788	1	1			T -> C		16	SNP (transition)			0.25	1.1e-10
T	7397725	7397725	1	1			C -> T		5	SNP (transition)			0.4	1e-06
TTGTCT	7397717	7397722	6	1			ACAATG -> TTGTCT		5 -> 6	Substitution			40.0% -> 50.0%	4e-07
T	7397715	7397715	1	1			G -> T		6	SNP (transversion)			0.5	2e-08
	7397712	7397712	1	1			#NAME?		6	Deletion			0.5	3.2e-07
G	7390509	7390509	1	1			A -> G		2	SNP (transition)			1	1.6e-07
GC	7390506	7390507	2	1			AT -> GC		2	Substitution			1	2.5e-08
GC	7390502	7390503	2	1			CT -> GC		2	Substitution			1	2.5e-08
C	7380806	7380806	1	1			A -> C		5	SNP (transversion)			0.4	6.3e-07
CCG	7380805	7380804	0	1			#NAME?		5	Insertion			0.4	1e-06
	7359904	7359904	1	1			(A)4 -> (A)3		2	Deletion (tandem repeat)			1	2.5e-07
TTTT	7356558	7356557	0	1			#NAME?		155 -> 158	Insertion			1	0
T	7346361	7346360	0	1			(T)3 -> (T)4		63	Insertion (tandem repeat)			0.873	1.2e-172
T	7344944	7344944	1	1			A -> T		4	SNP (transversion)			0.5	9.5e-07
ACTCC	7340577	7340581	5	1			GTAAA -> ACTCC		7 -> 9	Substitution			42.9% -> 55.6%	4.4e-09
CC	7340574	7340575	2	1			TG -> CC		12	Substitution			0.417	7.9e-16
G	7340571	7340571	1	1			T -> G		13	SNP (transversion)			0.385	4.1e-16
C	7340567	7340567	1	1			T -> C		15	SNP (transition)			0.467	2e-21
TTTT	7339772	7339775	4	1			GCCA -> TTTT		9 -> 10	Substitution			30.0% -> 33.3%	5.3e-09
TT	7339770	7339771	2	1			CA -> TT		9 -> 10	Substitution			33.3% -> 40.0%	5.3e-09
G	7325735	7325735	1	1			A -> G		16	SNP (transition)			0.25	4.6e-11
AA	7324237	7324236	0	1			#NAME?		1884 -> 1896	Insertion			0.999	0
A	7312207	7312206	0	1			#NAME?		14	Insertion			0.357	6.2e-11
TTT	7309165	7309164	0	1			#NAME?		21	Insertion			1	3.2e-74
A	7307863	7307863	1	1			T -> A		15	SNP (transversion)			0.267	2.2e-10
T	7296264	7296264	1	1			G -> T		2	SNP (transversion)			1	2.5e-08
AAAA	7289863	7289866	4	1			CTTT -> AAAA		2	Substitution			1	4e-07
	7279185	7279185	1	1			#NAME?		5	Deletion			0.8	7.9e-09
AA	7269610	7269609	0	1			(AA)3 -> (AA)4		17	Insertion (tandem repeat)			0.294	2e-14
TTTTTT	7264932	7264937	6	1			GCCACG -> TTTTTT		7 -> 10	Substitution			42.9% -> 50.0%	2.5e-14
CCG	7239565	7239567	3	1			GAC -> CCG		3	Substitution			0.667	4.8e-07
G	7213893	7213893	1	1			C -> G		59	SNP (transversion)			0.915	2e-161
T	7209873	7209872	0	1			#NAME?		11	Insertion			0.364	5.2e-13
T	7209709	7209708	0	1			(T)7 -> (T)8		5	Insertion (tandem repeat)			0.4	6.3e-07
T	7196011	7196010	0	1			#NAME?		34	Insertion			0.324	2.2e-26
T	7185879	7185879	1	1			C -> T		5	SNP (transition)			0.4	1e-06
C	7185876	7185876	1	1			A -> C		7	SNP (transversion)			0.286	8.4e-07
GT	7185873	7185874	2	1			TC -> GT		7	Substitution			0.286	5.3e-07
T	7177798	7177797	0	1		44	(T)7 -> (T)8		23	Insertion (tandem repeat)	Frame Shift	MGG_04565T0	0.435	1.1e-25
AAA	7175474	7175473	0	1			#NAME?		105 -> 113	Insertion			1	0
T	7161532	7161532	1	1		1794	C -> T	TCC -> TCT	37	SNP (transition)	None	MGG_13801T0	1	1.3e-137
TT	7158395	7158394	0	1			#NAME?		973 -> 974	Insertion			1	0
G	7156453	7156453	1	1			T -> G		12	SNP (transversion)			0.333	7.8e-11
T	7156255	7156254	0	1			(T)7 -> (T)8		7	Insertion (tandem repeat)			0.571	5.5e-12
T	7136044	7136044	1	1		1285	C -> T		6	SNP (transition)	Truncation	MGG_04593T0	0.333	6e-07
C	7119437	7119437	1	1			T -> C		7	SNP (transition)			0.429	2.2e-09
T	7118439	7118439	1	1			A -> T		95	SNP (transversion)			0.4	1.2e-95
T	7118438	7118438	1	1			G -> T		73	SNP (transversion)			0.37	2.9e-67
TT	7118435	7118436	2	1			CA -> TT		52 -> 55	Substitution			46.2% -> 49.1%	4.7e-66
T	7118433	7118433	1	1			G -> T		48	SNP (transversion)			0.438	1.7e-52
TT	7114086	7114085	0	1			#NAME?		6143 -> 6146	Insertion			0.999	0
T	7113062	7113062	1	1			G -> T		23	SNP (transversion)			0.391	1.6e-24
TTTT	7113055	7113058	4	1			AAAC -> TTTT		8 -> 14	Substitution			37.5% -> 64.3%	7e-09
T	7110719	7110718	0	1			#NAME?		29	Insertion			0.276	2.7e-21
A	7095516	7095515	0	1			#NAME?		4	Insertion			0.75	2.5e-10
G	7084622	7084622	1	1			C -> G		2	SNP (transversion)			1	2.5e-08
T	7084617	7084617	1	1			G -> T		2	SNP (transversion)			1	1e-07
A	7080630	7080629	0	1		3481	#NAME?		24	Insertion	Frame Shift	MGG_13790T0	0.333	1.8e-20
A	7059408	7059407	0	1			(A)6 -> (A)7		2	Insertion (tandem repeat)			1	6.3e-07
G	7058798	7058798	1	1		1863	C -> G	CTG -> CTC	4	SNP (transversion)	None	MGG_04627T0	0.5	9.5e-08
CCC	7045557	7045559	3	1	SI -> SP	435	TAT -> CCC	TCT,ATC -> TCC,CCC	10	Substitution	Substitution	MGG_04631T0	0.3	1.5e-08
GC	7045555	7045556	2	1			AG -> GC		10	Substitution			0.3	3e-08
C	7045506	7045506	1	1			A -> C		8	SNP (transversion)			0.375	1.4e-08
GACGCTTC	7045497	7045504	8	1			CCACAGCA -> GACGCTTC		8 -> 9	Substitution			37.5% -> 44.4%	7e-09
A	7045495	7045495	1	1			C -> A		9	SNP (transversion)			0.444	5e-13
CC	7045492	7045493	2	1			AT -> CC		10	Substitution			0.5	8e-16
G	7045490	7045490	1	1			A -> G		11	SNP (transition)			0.545	1.2e-19
G	7018173	7018173	1	1	K -> E	382	A -> G	AAG -> GAG	5	SNP (transition)	Substitution	MGG_04639T0	0.4	1e-06
TGTG	7018039	7018042	4	1			AACA -> TGTG		4	Substitution			0.5	2.4e-07
G	7008979	7008979	1	1			A -> G		5	SNP (transition)			0.4	6.3e-07
T	7008955	7008954	0	1			(T)6 -> (T)7		6	Insertion (tandem repeat)			0.667	6e-12
C	7003886	7003886	1	1			A -> C		13	SNP (transversion)			1	4e-50
A	7002282	7002281	0	1			(A)5 -> (A)6		2	Insertion (tandem repeat)			1	4e-08
T	7001583	7001582	0	1			(T)6 -> (T)7		2	Insertion (tandem repeat)			1	1.6e-07
A	6999219	6999218	0	1			(A)7 -> (A)8		2	Insertion (tandem repeat)			1	6.3e-08
A	6998429	6998428	0	1			(A)7 -> (A)8		40	Insertion (tandem repeat)			0.25	8.3e-23
AA	6993957	6993956	0	1			#NAME?		84	Insertion			1	1.6E-311
A	6993774	6993773	0	1			#NAME?		87	Insertion			1	3.2e-305
A	6993774	6993773	0	1			#NAME?		87	Insertion			0.839	6.8e-226
T	6986999	6986998	0	1			#NAME?		20	Insertion			0.25	4.9e-15
C	6981003	6981003	1	1			A -> C		5	SNP (transversion)			0.4	6.3e-07
CGC	6980908	6980910	3	1			ATA -> CGC		3	Substitution			0.667	4.8e-07
C	6980906	6980906	1	1			A -> C		3	SNP (transversion)			1	1.6e-11
C	6980905	6980905	1	1			G -> C		4	SNP (transversion)			0.5	2.4e-07
G	6980904	6980904	1	1			A -> G		7	SNP (transition)			0.429	2.8e-10
G	6980903	6980903	1	1			T -> G		7	SNP (transversion)			0.286	8.4e-07
A	6974665	6974665	1	1	G -> S	703	G -> A	GGT -> AGT	820	SNP (transition)	Substitution	MGG_04682T0	0.86	0
AA	6973941	6973940	0	1			#NAME?		527 -> 539	Insertion			0.998	0
C	6973135	6973134	0	1			+C		8	Insertion			0.25	7e-07
AA	6971456	6971455	0	1			#NAME?		33 -> 34	Insertion			1	6.3e-113
AA	6956147	6956146	0	1			#NAME?		63 -> 64	Insertion			1	1.6e-227
AA	6955956	6955955	0	1			#NAME?		25	Insertion			1	1e-85
AA	6939065	6939064	0	1			#NAME?		263 -> 266	Insertion			1	0
A	6936209	6936209	1	1			T -> A		2	SNP (transversion)			1	4e-07
C	6929340	6929340	1	1			A -> C		12	SNP (transversion)			0.25	6.9e-09
T	6922017	6922016	0	1			(T)7 -> (T)8		89	Insertion (tandem repeat)			0.258	7.2e-58
T	6904701	6904700	0	1			#NAME?		9	Insertion			0.556	4e-16
A	6899416	6899416	1	1			C -> A		2	SNP (transversion)			1	4e-07
G	6898711	6898711	1	1			A -> G		5	SNP (transition)			0.4	4e-07
TC	6877725	6877726	2	1			CA -> TC		6	Substitution			0.833	6e-18
AA	6877722	6877723	2	1			CC -> AA		6	Substitution			0.667	2.4e-14
CG	6877719	6877720	2	1			GT -> CG		5	Substitution			0.8	2e-14
TTT	6877713	6877715	3	1			GCA -> TTT		3	Substitution			0.667	1.2e-07
TCT	6877709	6877711	3	1			AGA -> TCT		3	Substitution			0.667	1.9e-07
GTGCGGA	6877647	6877653	7	1			CACATAC -> GTGCGGA		146 -> 212	Substitution			78.6% -> 83.0%	0
C	6877643	6877643	1	1			G -> C		129	SNP (transversion)			0.806	0
TC	6877640	6877641	2	1			GG -> TC		112 -> 117	Substitution			76.8% -> 77.8%	1.3e-250
A	6877638	6877638	1	1			T -> A		102	SNP (transversion)			0.696	2.1e-173
CCTT	6877633	6877636	4	1			TTAA -> CCTT		69 -> 83	Substitution			68.1% -> 72.3%	2.3e-133
CC	6877630	6877631	2	1			GG -> CC		40 -> 49	Substitution			45.0% -> 57.1%	1.1e-43
ACAATC	6877552	6877557	6	1			GATGGT -> ACAATC		41 -> 63	Substitution			24.4% -> 50.8%	1.6e-27
GCCTTCTG	6877543	6877550	8	1			CGTGAGGC -> GCCTTCTG		89 -> 151	Substitution			68.5% -> 77.5%	6.6e-173
T	6877541	6877541	1	1			A -> T		155	SNP (transversion)			0.794	0
TCC	6877537	6877539	3	1			GTA -> TCC		183 -> 186	Substitution			83.2% -> 83.6%	0
A	6877535	6877535	1	1			C -> A		191	SNP (transversion)			0.843	0
T	6874798	6874798	1	1			C -> T		2	SNP (transition)			1	2.5e-07
C	6872954	6872953	0	1			+C		2627	Insertion			0.693	0
T	6872954	6872953	0	1			#NAME?		2627	Insertion			0.306	0
T	6872954	6872953	0	1			#NAME?		2612	Insertion			0.944	0
T	6863746	6863746	1	1			G -> T		6	SNP (transversion)			1	4e-21
A	6798535	6798535	1	1			T -> A		5	SNP (transversion)			0.8	3.1e-09
G	6798529	6798528	0	1			#NAME?		5	Insertion			0.8	3.1e-09
C	6798082	6798082	1	1			T -> C		3	SNP (transition)			0.667	4.8e-07
CAAA	6797300	6797302	3	1			GTT -> CAAA		3 -> 9	Insertion			33.3% -> 100.0%	6.6e-07
A	6797297	6797297	1	1			G -> A		10	SNP (transition)			0.3	9.4e-07
G	6797291	6797291	1	1			T -> G		12	SNP (transversion)			0.25	8.7e-07
C	6725095	6725095	1	1			G -> C		4	SNP (transversion)			0.5	1.5e-07
A	6724659	6724658	0	1			(A)7 -> (A)8		12	Insertion (tandem repeat)			0.583	2e-24
A	6724659	6724658	0	1			(A)7 -> (A)8		12	Insertion (tandem repeat)			0.25	1.7e-09
TT	6723663	6723664	2	1			AG -> TT		5	Substitution			0.4	6.3e-07
A	6723656	6723656	1	1			G -> A		6	SNP (transition)			0.333	9.5e-07
GT	6721649	6721650	2	1			AG -> GT		4	Substitution			0.75	1.3e-10
CA	6721646	6721647	2	1			AT -> CA		3	Substitution			0.667	1.2e-07
G	6721641	6721641	1	1			C -> G		3	SNP (transversion)			0.667	1.9e-07
TC	6721638	6721639	2	1			GT -> TC		3	Substitution			0.667	4.8e-07
AA	6710888	6710889	2	1			TT -> AA		6	Substitution			0.667	1.5e-09
A	6710886	6710886	1	1			C -> A		7	SNP (transversion)			0.429	4.4e-09
G	6708860	6708860	1	1			C -> G		3	SNP (transversion)			0.667	4.8e-07
A	6674419	6674419	1	1			G -> A		7	SNP (transition)			0.429	8.8e-09
CTGAAGG	6674410	6674416	7	1			AGATGTC -> CTGAAGG		6 -> 7	Substitution			42.9% -> 50.0%	4e-08
TGTCACAGA	6674400	6674408	9	1			GCGACGTTC -> TGTCACAGA		6	Substitution			0.5	4e-08
G	6674375	6674375	1	1			A -> G		8	SNP (transition)			0.375	4.4e-10
G	6671638	6671638	1	1			C -> G		4	SNP (transversion)			0.75	4e-12
GAA	6671635	6671637	3	1			CCT -> GAA		4	Substitution			0.5	6e-08
A	6671632	6671633	2	1			GC -> A		4	Deletion			0.5	9.5e-08
C	6671629	6671629	1	1			G -> C		4	SNP (transversion)			0.5	1.5e-07
GC	6671625	6671626	2	1			AT -> GC		4	Substitution			0.75	1.3e-10
G	6671623	6671623	1	1			C -> G		4	SNP (transversion)			0.5	9.5e-07
G	6671621	6671621	1	1			T -> G		3	SNP (transversion)			0.667	1.9e-07
C	6628500	6628500	1	1			G -> C		4	SNP (transversion)			0.75	2.5e-07
A	6615205	6615205	1	1		312	G -> A	AAC -> AAT	5	SNP (transition)	None	MGG_10893T0	0.4	1e-06
GT	6582060	6582061	2	1			TC -> GT		2	Substitution			1	2.5e-07
GCTG	6582055	6582058	4	1			AGAA -> GCTG		2	Substitution			1	2.5e-07
AGTCCGAAAA	6581540	6581549	10	1			CTGGATTTCG -> AGTCCGAAAA		2	Substitution			1	4e-07
A	6565483	6565483	1	1			C -> A		2	SNP (transversion)			1	4e-07
G	6553444	6553444	1	1	F -> L	2689	A -> G	TTT -> CTT	4	SNP (transition)	Substitution	MGG_10627T0	0.5	6e-07
	6535385	6535386	2	1		436	#NAME?		3	Deletion	Frame Shift	MGG_10614T0	0.667	7.5e-07
T	6534630	6534630	1	1			C -> T		4	SNP (transition)			0.5	1.5e-07
G	6521524	6521524	1	1			A -> G		14	SNP (transition)			0.429	6.3e-07
GA	6520976	6520977	2	1			TT -> GA		3	Substitution			1	7.9e-12
A	6520972	6520972	1	1			C -> A		3	SNP (transversion)			0.667	4.8e-07
T	6515752	6515752	1	1			C -> T		4	SNP (transition)			1	4e-13
T	6515741	6515741	1	1			C -> T		4	SNP (transition)			1	6.3e-14
A	6515709	6515709	1	1			G -> A		3	SNP (transition)			1	4e-12
C	6508550	6508550	1	1			T -> C		4	SNP (transition)			0.5	9.5e-07
CGCT	6508511	6508514	4	1			ATTA -> CGCT		4 -> 5	Substitution			50.0% -> 60.0%	6e-07
GCA	6508507	6508509	3	1			ATG -> GCA		5 -> 6	Substitution			60.0% -> 66.7%	6.3e-10
CC	6508504	6508505	2	1			GG -> CC		5	Substitution			0.8	1.3e-13
A	6499227	6499227	1	1			G -> A		47	SNP (transition)			0.34	2.3e-41
AAAA	6499222	6499225	4	1			TTTT -> AAAA		51	Substitution			0.353	7.5e-48
T	6498083	6498083	1	1			A -> T		6	SNP (transversion)			0.333	9.5e-07
C	6498078	6498078	1	1			T -> C		6	SNP (transition)			0.333	6e-07
GGATTG	6490889	6490894	6	1			ACTCAC -> GGATTG		45 -> 47	Substitution			93.3% -> 93.6%	7.1e-140
TCCT	6490884	6490887	4	1			GAAA -> TCCT		24 -> 28	Substitution			1	6.3e-80
TT	6490880	6490881	2	1			GA -> TT		17 -> 18	Substitution			1	2e-53
GT	6490877	6490878	2	1			CA -> GT		16	Substitution			1	2.5e-50
T	6490875	6490875	1	1			G -> T		14	SNP (transversion)			1	2.5e-41
TCGTC	6490869	6490873	5	1			AACAG -> TCGTC		4 -> 10	Substitution			75.0% -> 90.0%	5e-10
AAAA	6490143	6490146	4	1			TTTT -> AAAA		47 -> 50	Substitution			34.0% -> 40.8%	2.3e-41
ACGATACCGAAA	6467602	6467601	0	1			#NAME?		64 -> 68	Insertion			87.5% -> 88.2%	4e-179
C	6467602	6467601	0	1			+C		64	Insertion			0.719	3.6e-146
ACGAACGCCTATAAGG	6467602	6467601	0	1			#NAME?		60 -> 66	Insertion			82.0% -> 84.8%	4e-168
C	6467602	6467601	0	1			+C		64	Insertion			0.719	1.4e-141
AAGAAA	6467602	6467601	0	1			#NAME?		66 -> 67	Insertion			87.9% -> 88.1%	2.3e-182
T	6467503	6467503	1	1			C -> T		47	SNP (transition)			0.255	3.3e-33
C	6467485	6467485	1	1			T -> C		40	SNP (transition)			0.475	2.1e-50
T	6467483	6467483	1	1			C -> T		39	SNP (transition)			0.256	6.3e-27
T	6467481	6467481	1	1			C -> T		37	SNP (transition)			0.27	3.4e-26
TT	6467475	6467476	2	1			CC -> TT		30 -> 33	Substitution			26.7% -> 27.3%	3.7e-21
A	6446853	6446853	1	1			C -> A		6	SNP (transversion)			0.333	9.5e-07
A	6440914	6440913	0	1		2	#NAME?		3	Insertion	Frame Shift	MGG_13179T0	0.667	3e-07
CTTT	6438186	6438189	4	1			ACCA -> CTTT		4 -> 6	Substitution			1	1e-14
C	6438184	6438184	1	1			G -> C		2	SNP (transversion)			1	4e-08
CCCAGA	6438177	6438182	6	1			GTATTT -> CCCAGA		2	Substitution			1	6.3e-07
A	6422432	6422432	1	1			T -> A		3	SNP (transversion)			1	2.5e-10
C	6422424	6422424	1	1			G -> C		2	SNP (transversion)			1	2.5e-07
	6420194	6420194	1	1			(C)6 -> (C)5		3	Deletion (tandem repeat)			1	1.6e-08
A	6402262	6402262	1	1			T -> A		3	SNP (transversion)			0.667	7.5e-07
A	6402260	6402260	1	1			C -> A		3	SNP (transversion)			0.667	3e-07
TATTA	6402249	6402248	0	1			#NAME?		3	Insertion			0.667	7.5e-07
A	6402237	6402237	1	1			C -> A		3	SNP (transversion)			0.667	7.5e-08
T	6402216	6402216	1	1			G -> T		5	SNP (transversion)			0.4	1e-07
G	6402197	6402197	1	1			C -> G		6	SNP (transversion)			0.333	1.5e-07
GC	6402182	6402183	2	1			TA -> GC		7	Substitution			0.286	5.3e-07
A	6402180	6402180	1	1			T -> A		6	SNP (transversion)			0.333	3.8e-07
ATA	6402176	6402178	3	1	R -> Y	145	TCT -> ATA	AGA -> TAT	6	Substitution	Substitution	MGG_16464T0	0.333	9.5e-07
T	6402175	6402175	1	1	G -> R	148	C -> T	GGA -> AGA	6	SNP (transition)	Substitution	MGG_16464T0	0.5	4e-08
TT	6399659	6399660	2	1			CA -> TT		56 -> 57	Substitution			33.3% -> 33.9%	9.9e-47
TT	6399653	6399654	2	1			GG -> TT		33 -> 43	Substitution			30.3% -> 44.2%	9.1e-25
A	6393071	6393070	0	1			(A)7 -> (A)8		26	Insertion (tandem repeat)			0.385	5.3e-29
A	6376751	6376751	1	1			G -> A		3	SNP (transition)			0.667	1.9e-07
G	6376523	6376523	1	1			T -> G		3	SNP (transversion)			0.667	4.8e-07
TA	6375687	6375687	1	1		467	C -> TA		3	Insertion	Frame Shift	MGG_05747T0	0.667	3e-07
TGT	6375677	6375679	2	2	S -> C	457	AGC -> TGT	AGC -> TGT	2	Substitution	Substitution	MGG_05747T0	1	6.3e-08
T	6375673	6375673	1	1		453	C -> T	AAC -> AAT	2	SNP (transition)	None	MGG_05747T0	1	4e-08
C	6366002	6366002	1	1			G -> C		3	SNP (transversion)			0.667	4.8e-07
T	6365997	6365997	1	1			C -> T		4	SNP (transition)			0.5	2.4e-07
T	6364997	6364997	1	1			C -> T		10	SNP (transition)			0.4	1.3e-09
T	6364990	6364990	1	1			C -> T		6	SNP (transition)			0.5	6.3e-10
TTT	6364985	6364987	3	1			AGA -> TTT		4 -> 5	Substitution			75.0% -> 80.0%	5e-10
T	6364984	6364984	1	1			A -> T		4	SNP (transversion)			0.5	9.5e-07
A	6359139	6359139	1	1			C -> A		6	SNP (transversion)			0.667	9.4e-11
C	6358042	6358042	1	1			A -> C		11	SNP (transversion)			0.273	1e-08
A	6346594	6346594	1	1			G -> A		2	SNP (transition)			1	1.6e-07
T	6338965	6338964	0	1			(T)6 -> (T)7		4	Insertion (tandem repeat)			0.5	3.8e-07
A	6332869	6332869	1	1			T -> A		5	SNP (transversion)			0.4	4e-07
TT	6332484	6332483	0	1			#NAME?		291 -> 292	Insertion			1	0
G	6330937	6330937	1	1			A -> G		8	SNP (transition)			0.25	7e-07
C	6330708	6330708	1	1			A -> C		4	SNP (transversion)			0.5	3.8e-07
A	6326024	6326023	0	1			(A)6 -> (A)7		5	Insertion (tandem repeat)			0.6	2.5e-09
A	6322580	6322579	0	1			#NAME?		112	Insertion			0.982	0
A	6322580	6322579	0	1			#NAME?		105	Insertion			0.79	7.7e-269
C	6314142	6314142	1	1			G -> C		10	SNP (transversion)			0.3	7.6e-09
AAA	6313809	6313808	0	1			#NAME?		254 -> 256	Insertion			1	0
T	6313311	6313310	0	1			#NAME?		4	Insertion			0.5	6e-07
A	6311807	6311807	1	1			G -> A		4	SNP (transition)			0.5	6e-07
C	6300969	6300969	1	1			T -> C		5	SNP (transition)			0.4	1e-06
A	6296308	6296308	1	1			C -> A		3	SNP (transversion)			1	1.3e-10
T	6295852	6295851	0	1			(T)6 -> (T)7		155	Insertion (tandem repeat)			0.29	2.4e-114
T	6289613	6289612	0	1			#NAME?		4	Insertion			0.75	6.3e-11
A	6286764	6286763	0	1			(A)7 -> (A)8		6	Insertion (tandem repeat)			0.333	6e-07
ATTTT	6279020	6279024	5	1			GCCAG -> ATTTT		2	Substitution			1	2.5e-07
C	6278859	6278859	1	1			A -> C		2	SNP (transversion)			1	1.6e-07
TATTT	6278853	6278857	5	1			GTGAG -> TATTT		2	Substitution			1	4e-07
TT	6276674	6276673	0	1			#NAME?		147 -> 151	Insertion			1	0
CA	6269170	6269171	2	1			GG -> CA		6	Substitution			0.333	3.8e-07
TC	6269166	6269167	2	1			AG -> TC		6	Substitution			0.333	9.5e-07
TCCG	6258922	6258925	4	1			GTAA -> TCCG		4	Substitution			0.75	2.5e-10
A	6236325	6236325	1	1			T -> A		7	SNP (transversion)			0.429	4.4e-09
AA	6235387	6235386	0	1			#NAME?		734 -> 735	Insertion			1	0
C	6228282	6228282	1	1			A -> C		5	SNP (transversion)			0.4	1e-06
A	6228280	6228280	1	1			G -> A		5	SNP (transition)			0.4	4e-07
C	6214127	6214127	1	1			G -> C		2	SNP (transversion)			1	1e-07
TTT	6214123	6214125	3	1			GAG -> TTT		2	Substitution			1	4e-08
T	6214121	6214121	1	1			G -> T		2	SNP (transversion)			1	2.5e-08
	6214116	6214117	2	1			#NAME?		2	Deletion			1	1e-07
TT	6209743	6209742	0	1			#NAME?		121 -> 122	Insertion			1	0
GA	6202780	6202781	2	1			AC -> GA		5	Substitution			1	3.2e-17
	6202776	6202776	1	1			#NAME?		5	Deletion			0.8	7.9e-11
T	6202774	6202774	1	1			A -> T		4	SNP (transversion)			1	4e-15
TCTGATCCAGA	6202760	6202770	11	1			AGAACAAGGCT -> TCTGATCCAGA		4	Substitution			1	2.5e-14
G	6202758	6202758	1	1			A -> G		3	SNP (transition)			1	5e-10
TAATCAATC	6197104	6197112	9	1			AGCGGCCCA -> TAATCAATC		2	Substitution			1	2.5e-07
A	6197102	6197102	1	1			T -> A		2	SNP (transversion)			1	1.6e-07
T	6194856	6194855	0	1			#NAME?		6	Insertion			0.5	5e-09
A	6182098	6182097	0	1			#NAME?		60	Insertion			0.3	8.9e-40
AA	6181820	6181819	0	1			#NAME?		69 -> 70	Insertion			1	5e-256
A	6164196	6164196	1	1			C -> A		5	SNP (transversion)			0.4	4e-07
A	6157098	6157097	0	1			(A)6 -> (A)7		2	Insertion (tandem repeat)			1	6.3e-08
A	6150155	6150154	0	1			#NAME?		22	Insertion			0.273	7.4e-17
C	6142328	6142328	1	1			T -> C		8	SNP (transition)			0.25	7e-07
A	6136651	6136651	1	1			T -> A		6	SNP (transversion)			0.5	1.3e-09
A	6136649	6136649	1	1			C -> A		7	SNP (transversion)			0.571	5.5e-12
TT	6136368	6136367	0	1			#NAME?		958 -> 961	Insertion			1	0
AA	6133791	6133790	0	1			#NAME?		584 -> 587	Insertion			1	0
AA	6125640	6125639	0	1			#NAME?		102 -> 103	Insertion			1	0
T	6121730	6121729	0	1			#NAME?		27	Insertion			0.259	7e-18
A	6121237	6121236	0	1			(A)6 -> (A)7		63	Insertion (tandem repeat)			0.333	1.1e-55
T	6104407	6104406	0	1			(T)6 -> (T)7		8	Insertion (tandem repeat)			0.625	1.8e-16
TT	6077683	6077682	0	1			#NAME?		3187 -> 3190	Insertion			0.999	0
C	6065649	6065649	1	1			A -> C		131	SNP (transversion)			0.26	7.2e-85
CA	6065643	6065644	2	1			TT -> CA		146 -> 147	Substitution			28.8% -> 29.3%	1.9e-102
G	6065642	6065642	1	1			C -> G		151	SNP (transversion)			0.291	2.6e-116
G	6065639	6065639	1	1			A -> G		153	SNP (transition)			0.32	9.8e-132
G	6065636	6065636	1	1			T -> G		161	SNP (transversion)			0.391	1.2e-175
G	6065633	6065633	1	1			T -> G		171	SNP (transversion)			0.275	9.7e-123
CA	6065631	6065632	2	1			TG -> CA		188 -> 192	Substitution			45.7% -> 46.9%	2.1e-241
CA	6065628	6065629	2	1			GT -> CA		204 -> 209	Substitution			49.3% -> 50.0%	3.4e-277
T	6037484	6037484	1	1			G -> T		2	SNP (transversion)			1	1e-07
TGT	6035912	6035914	3	1			GAG -> TGT		12 -> 13	Substitution			25.0% -> 30.8%	5.5e-08
TGT	6035908	6035910	3	1			GCG -> TGT		14 -> 15	Substitution			26.7% -> 28.6%	3.4e-11
GT	6035905	6035906	2	1			AG -> GT		15	Substitution			0.333	3e-14
T	6035903	6035903	1	1			C -> T		16	SNP (transition)			0.313	1.4e-13
AGCG	6035898	6035901	4	1			CTGC -> AGCG		17 -> 18	Substitution			35.3% -> 38.9%	3.1e-18
AA	6027962	6027961	0	1			(AA)3 -> (AA)4		62 -> 64	Insertion (tandem repeat)			30.6% -> 32.8%	5.8e-58
AA	6026533	6026534	2	1			CC -> AA		71 -> 76	Substitution			26.8% -> 31.6%	1.7e-46
TT	6026523	6026522	0	1			#NAME?		89 -> 90	Insertion			0.978	6.2e-293
	6025961	6025961	1	1			#NAME?		18	Deletion			0.278	2.6e-08
TTT	6024598	6024600	3	1			GGC -> TTT		2	Substitution			1	1.6e-07
T	6024595	6024595	1	1			A -> T		2	SNP (transversion)			1	1.6e-07
G	6011792	6011792	1	1			C -> G		2	SNP (transversion)			1	1e-07
G	6003483	6003483	1	1			T -> G		6	SNP (transversion)			0.333	3.8e-07
C	5990578	5990578	1	1			G -> C		2	SNP (transversion)			1	1.6e-07
A	5983894	5983893	0	1			(A)6 -> (A)7		6	Insertion (tandem repeat)			0.333	2.4e-07
T	5981120	5981119	0	1			(T)6 -> (T)7		12	Insertion (tandem repeat)			0.25	3.5e-09
TT	5967551	5967550	0	1			#NAME?		132 -> 133	Insertion			1	0
TT	5961998	5961997	0	1			#NAME?		265 -> 268	Insertion			0.996	0
TT	5960558	5960557	0	1			#NAME?		327 -> 331	Insertion			1	0
T	5920720	5920719	0	1			(T)7 -> (T)8		53	Insertion (tandem repeat)			0.302	3.6e-37
AA	5913052	5913051	0	1			#NAME?		10	Insertion			1	1e-38
T	5910472	5910471	0	1			#NAME?		8	Insertion			0.5	4.4e-12
TT	5886780	5886779	0	1			#NAME?		28 -> 29	Insertion			1	1e-98
A	5886366	5886365	0	1			(A)6 -> (A)7		91	Insertion (tandem repeat)			0.253	3.3e-62
T	5886187	5886186	0	1			#NAME?		7	Insertion			0.429	1.1e-09
TAT	5879854	5879856	3	1			GTA -> TAT		16	Substitution			0.25	2.9e-12
A	5878896	5878896	1	1			G -> A		2	SNP (transition)			1	4e-08
G	5876149	5876149	1	1			T -> G		8	SNP (transversion)			0.25	4.4e-07
A	5867600	5867599	0	1			#NAME?		15	Insertion			0.267	1.4e-09
TGGTC	5866872	5866876	5	1			CAAAA -> TGGTC		16 -> 19	Substitution			62.5% -> 66.7%	8e-29
AGAACAACA	5866862	5866870	9	1			TTTCTCTGG -> AGAACAACA		9 -> 16	Substitution			33.3% -> 62.5%	1.3e-09
GAG	5866858	5866860	3	1			TGC -> GAG		8	Substitution			0.375	1.4e-08
CTAC	5866695	5866698	4	1			GATG -> CTAC		4	Substitution			0.75	5e-10
GACT	5866688	5866691	4	1			CCGC -> GACT		7 -> 13	Substitution			85.7% -> 92.3%	7e-21
GTGGT	5866681	5866685	5	1			TAACC -> GTGGT		13 -> 16	Substitution			92.3% -> 93.8%	1.3e-41
C	5866679	5866679	1	1			G -> C		17	SNP (transversion)			0.941	1.7e-55
ACA	5866675	5866677	3	1			GTG -> ACA		17 -> 18	Substitution			94.1% -> 94.4%	6.8e-54
AGGT	5866287	5866290	4	1			CAAG -> AGGT		4	Substitution			0.75	1.3e-10
GTGAGGG	5866279	5866285	7	1			TAACTTA -> GTGAGGG		4	Substitution			0.75	1.3e-10
T	5866277	5866277	1	1			G -> T		3	SNP (transversion)			0.667	1.9e-07
CTT	5866273	5866275	3	1			GCC -> CTT		3	Substitution			0.667	7.5e-07
C	5862704	5862704	1	1			T -> C		8	SNP (transition)			0.25	7e-07
G	5862689	5862689	1	1			T -> G		8	SNP (transversion)			0.25	4.4e-07
C	5856241	5856241	1	1			T -> C		5	SNP (transition)			0.6	2.5e-09
T	5856008	5856008	1	1			A -> T		7	SNP (transversion)			0.429	1.7e-08
G	5850229	5850229	1	1			A -> G		2	SNP (transition)			1	6.3e-08
A	5841835	5841835	1	1			G -> A		2	SNP (transition)			1	1.6e-07
A	5830928	5830927	0	1			#NAME?		4	Insertion			0.5	9.5e-08
G	5808990	5808990	1	1			T -> G		12	SNP (transversion)			0.25	5.5e-08
C	5808983	5808983	1	1			G -> C		14	SNP (transversion)			0.286	9.9e-10
T	5808975	5808975	1	1			A -> T		18	SNP (transversion)			0.278	8.4e-11
AA	5798693	5798692	0	1			#NAME?		22	Insertion			1	6.3e-80
AA	5793924	5793923	0	1			#NAME?		25	Insertion			1	1e-85
A	5784563	5784562	0	1		2714	(A)7 -> (A)8		3	Insertion (tandem repeat)	Frame Shift	MGG_05595T0	0.667	1.2e-07
A	5748236	5748235	0	1			(A)6 -> (A)7		2	Insertion (tandem repeat)			1	1e-07
GAG	5732332	5732334	3	1			ATA -> GAG		6	Substitution			0.333	6e-07
TCAACC	5732325	5732330	6	1			GTTTAA -> TCAACC		6	Substitution			0.333	9.5e-07
T	5732322	5732322	1	1			A -> T		5	SNP (transversion)			0.4	1.6e-07
TT	5732318	5732319	2	1			CA -> TT		2	Substitution			1	4e-08
G	5732316	5732316	1	1			C -> G		2	SNP (transversion)			1	2.5e-07
T	5732314	5732314	1	1			A -> T		2	SNP (transversion)			1	4e-07
AA	5732311	5732312	2	1			TG -> AA		2	Substitution			1	4e-07
GACT	5723757	5723760	4	1			CTAG -> GACT		6	Substitution			0.5	1.3e-09
TG	5723754	5723755	2	1			AC -> TG		4	Substitution			0.75	6.3e-11
C	5723749	5723749	1	1			T -> C		2	SNP (transition)			1	6.3e-08
CCAGG	5723642	5723646	5	1			GATCT -> CCAGG		10	Substitution			0.7	6e-19
GTGCTGC	5723634	5723640	7	1			TAAGCCA -> GTGCTGC		10 -> 12	Substitution			80.0% -> 83.3%	4.5e-23
GA	5722313	5722314	2	1			AG -> GA		2 -> 3	Substitution			1	2.5e-07
A	5717298	5717298	1	1			C -> A		6	SNP (transversion)			0.667	9.5e-13
AA	5717295	5717296	2	1			TT -> AA		8	Substitution			0.75	1.1e-19
G	5716828	5716828	1	1			C -> G		9	SNP (transversion)			0.556	1.3e-15
T	5715991	5715990	0	1			(T)6 -> (T)7		2	Insertion (tandem repeat)			1	1.6e-07
CT	5707230	5707231	2	1	KT -> KA	1668	TC -> CT	AAG,ACA -> AAA,GCA	2	Substitution	Substitution	MGG_05580T0	1	4e-07
CGG	5701898	5701900	3	1			TAC -> CGG		2	Substitution			1	2.5e-07
G	5701895	5701895	1	1			A -> G		2	SNP (transition)			1	1.6e-07
TTT	5674510	5674512	3	1			AAG -> TTT		12	Substitution			0.333	3.1e-11
GT	5654118	5654119	2	1			TA -> GT		11 -> 16	Substitution			27.3% -> 43.8%	1e-08
G	5638707	5638707	1	1			T -> G		3	SNP (transversion)			1	6.3e-08
A	5622503	5622503	1	1			G -> A		2	SNP (transition)			1	1.6e-07
A	5622500	5622500	1	1			C -> A		3	SNP (transversion)			0.667	4.8e-07
TT	5607732	5607731	0	1			#NAME?		42 -> 43	Insertion			1	1.6e-143
AA	5607081	5607080	0	1			#NAME?		38 -> 41	Insertion			1	2.5e-141
T	5598181	5598181	1	1			G -> T		2	SNP (transversion)			1	1.6e-07
C	5598160	5598160	1	1			T -> C		4	SNP (transition)			0.75	5e-10
A	5598159	5598159	1	1			T -> A		4	SNP (transversion)			0.5	1.5e-07
C	5598157	5598157	1	1			T -> C		4	SNP (transition)			0.5	1.5e-07
T	5594295	5594295	1	1			A -> T		14	SNP (transversion)			0.357	6.3e-13
C	5594294	5594294	1	1			A -> C		15	SNP (transversion)			0.267	5.4e-12
C	5594293	5594293	1	1			A -> C		15	SNP (transversion)			0.333	3e-14
T	5594291	5594291	1	1			C -> T		14	SNP (transition)			0.286	1.6e-12
T	5594290	5594290	1	1			C -> T		15	SNP (transition)			0.333	9.4e-12
T	5594289	5594289	1	1			A -> T		15	SNP (transversion)			0.267	2.2e-12
A	5594288	5594288	1	1			C -> A		15	SNP (transversion)			0.267	1.4e-09
A	5578956	5578956	1	1		1306	G -> A		2	SNP (transition)	Truncation	MGG_16400T0	1	4e-08
A	5578764	5578764	1	1	H -> Y	1498	G -> A	CAC -> TAC	4	SNP (transition)	Substitution	MGG_16400T0	1	4e-15
CC	5550296	5550297	2	1	LP -> LA	747	GA -> CC	CTT,CCT -> CTG,GCT	4	Substitution	Substitution	MGG_15457T0	0.75	1e-06
TCGAT	5550289	5550293	4	2	LL -> ID	751	AGCAG -> TCGAT	CTG,CTC -> ATC,GAC	4	Substitution	Substitution	MGG_15457T0	0.75	1.3e-07
CAGG	5538023	5538026	4	1			ACTA -> CAGG		2	Substitution			1	4e-07
AA	5523609	5523608	0	1			#NAME?		7	Insertion			1	1.6e-24
GTGCAGA	5523036	5523042	7	1			AACTCAC -> GTGCAGA		3	Substitution			0.667	7.5e-07
C	5519843	5519843	1	1			A -> C		8	SNP (transversion)			0.25	4.4e-07
T	5512595	5512595	1	1			A -> T		2	SNP (transversion)			1	4e-07
GTGATTCTGAGGGTAGGTCTAGGGGCCTGATCCTCAC	5465064	5465063	0	1			#NAME?		291 -> 334	Insertion			84.1% -> 87.5%	1.3e-92
AC	5428118	5428117	0	1			(CA)2 -> (CA)3		196	Insertion (tandem repeat)			0.98	9.5e-52
A	5428118	5428117	0	1			#NAME?		179	Insertion			0.972	2.9e-45
GTGATTCTGAGGGTAGGTCTAGGGGC	5428118	5428117	0	1			#NAME?		79 -> 156	Insertion			90.6% -> 93.2%	4.7e-17
A	5425637	5425637	1	1			G -> A		12	SNP (transition)			0.417	7.2e-07
A	5425628	5425628	1	1			G -> A		31	SNP (transition)			0.452	1.5e-09
C	5425626	5425626	1	1			G -> C		34	SNP (transversion)			0.353	3.8e-09
A	5425610	5425610	1	1			G -> A		49	SNP (transition)			0.918	5.5e-54
T	5380055	5380055	1	1			A -> T		8	SNP (transversion)			0.375	7e-09
TTT	5380034	5380036	3	1			AAC -> TTT		4	Substitution			0.5	9.5e-07
TTT	5378043	5378045	3	1			GCG -> TTT		4	Substitution			0.5	9.5e-07
T	5378040	5378040	1	1			A -> T		4	SNP (transversion)			0.5	9.5e-07
C	5377348	5377348	1	1			G -> C		11	SNP (transversion)			0.273	2.1e-08
T	5373214	5373214	1	1			C -> T		2	SNP (transition)			1	4e-07
G	5373207	5373207	1	1			T -> G		2	SNP (transversion)			1	1.6e-08
C	5366452	5366452	1	1			G -> C		6	SNP (transversion)			0.333	1.5e-07
C	5365154	5365154	1	1			A -> C		3	SNP (transversion)			0.667	3e-07
G	5365148	5365148	1	1			C -> G		3	SNP (transversion)			0.667	3e-07
C	5363086	5363086	1	1			A -> C		3	SNP (transversion)			0.667	1.2e-07
A	5363077	5363077	1	1			T -> A		2	SNP (transversion)			1	6.3e-07
C	5359936	5359936	1	1			T -> C		2	SNP (transition)			1	2.5e-07
T	5359933	5359933	1	1			C -> T		3	SNP (transition)			1	1.3e-10
TT	5359931	5359932	2	1			GC -> TT		3	Substitution			0.667	1.9e-07
AA	5355962	5355961	0	1			#NAME?		46	Insertion			1	2.5e-166
T	5355207	5355207	1	1			G -> T		3	SNP (transversion)			0.667	1.9e-07
A	5343586	5343586	1	1			G -> A		249	SNP (transition)			0.446	1.4e-35
TAAGT	5343565	5343569	5	1			GTCTA -> TAAGT		60 -> 66	Substitution			54.7% -> 57.6%	8.6e-10
T	5343563	5343563	1	1			A -> T		55	SNP (transversion)			0.545	4.9e-11
C	5307371	5307371	1	1			T -> C		2	SNP (transition)			1	1.6e-07
A	5267718	5267717	0	1			#NAME?		18	Insertion			0.278	8.5e-12
T	5249048	5249048	1	1			G -> T		4	SNP (transversion)			0.5	9.5e-07
ATT	5241871	5241873	3	1			TAG -> ATT		2	Substitution			1	1.6e-07
CG	5237999	5238000	2	1			TA -> CG		3	Substitution			0.667	1.9e-07
G	5237995	5237995	1	1			T -> G		3	SNP (transversion)			0.667	7.5e-07
A	5229576	5229575	0	1			(A)6 -> (A)7		4	Insertion (tandem repeat)			0.5	1.5e-07
TTT	5216410	5216412	3	1			AGG -> TTT		11 -> 12	Substitution			25.0% -> 27.3%	2.1e-08
C	5216000	5216000	1	1			A -> C		8	SNP (transversion)			0.25	7e-07
T	5194850	5194850	1	1			A -> T		2	SNP (transversion)			1	4e-07
T	5194846	5194845	0	1			#NAME?		3	Insertion			1	6.3e-11
C	5194842	5194842	1	1			T -> C		4	SNP (transition)			0.75	1e-09
AGGACA	5194835	5194840	6	1			CCCCGT -> AGGACA		4 -> 5	Substitution			75.0% -> 80.0%	3.1e-09
A	5194834	5194834	1	1			C -> A		5	SNP (transversion)			0.6	2.5e-09
TG	5194832	5194833	2	1			CA -> TG		5	Substitution			0.8	2e-10
C	5194830	5194830	1	1			A -> C		5	SNP (transversion)			1	1e-12
G	5194828	5194828	1	1			T -> G		5	SNP (transversion)			0.8	3.1e-09
TGT	5194821	5194823	3	1			GTA -> TGT		5	Substitution			0.8	1.3e-09
TTT	5193443	5193442	0	1			#NAME?		30 -> 31	Insertion			96.7% -> 96.8%	1e-99
A	5186987	5186987	1	1	G -> S	802	G -> A	GGC -> AGC	16	SNP (transition)	Substitution	MGG_05428T0	1	4e-55
TT	5185891	5185890	0	1			#NAME?		22 -> 23	Insertion			1	6.3e-80
A	5185438	5185438	1	1			C -> A		12	SNP (transversion)			0.25	5.5e-08
A	5184333	5184333	1	1			T -> A		3	SNP (transversion)			0.667	1.9e-07
A	5184027	5184026	0	1			#NAME?		5	Insertion			0.6	1.6e-10
T	5182302	5182302	1	1			C -> T		12	SNP (transition)			0.5	7.8e-07
T	5173390	5173390	1	1			C -> T		12	SNP (transition)			0.25	3.5e-09
T	5169267	5169267	1	1			A -> T		5	SNP (transversion)			0.4	1e-06
TCT	5169263	5169265	3	1			AAA -> TCT		5	Substitution			0.4	1e-06
C	5169260	5169260	1	1			T -> C		5	SNP (transition)			0.4	4e-07
T	5169258	5169258	1	1			G -> T		5	SNP (transversion)			0.4	1.6e-07
T	5169256	5169256	1	1			C -> T		5	SNP (transition)			0.4	1.6e-07
C	5165075	5165075	1	1			T -> C		3	SNP (transition)			0.667	1.9e-07
T	5165073	5165073	1	1			C -> T		2	SNP (transition)			1	4e-08
C	5165067	5165067	1	1			A -> C		2	SNP (transversion)			1	2.5e-07
G	5165063	5165063	1	1			C -> G		2	SNP (transversion)			1	2.5e-07
AAAA	5117083	5117086	4	1			GCTC -> AAAA		11 -> 13	Substitution			27.3% -> 38.5%	1e-08
AAA	5117078	5117080	3	1			CTC -> AAA		15	Substitution			0.267	3.4e-11
TT	5115905	5115904	0	1			#NAME?		371 -> 379	Insertion			1	0
ACCAG	5111059	5111063	5	1	NN -> LV	742	TTGTT -> ACCAG	AAC,AAC -> CTG,GTC	2	Substitution	Substitution	MGG_05405T0	1	1e-07
TT	5105125	5105124	0	1			#NAME?		2	Insertion			1	1e-07
C	5057044	5057044	1	1			A -> C		6	SNP (transversion)			0.667	1.5e-09
AA	5035165	5035164	0	1			#NAME?		47 -> 49	Insertion			1	1.3e-174
AA	5034798	5034797	0	1			#NAME?		76	Insertion			1	4e-259
TTTTT	5033553	5033557	5	1			AAAGG -> TTTTT		2 -> 3	Substitution			1	4e-07
C	5016011	5016011	1	1			T -> C		5	SNP (transition)			0.4	1e-06
CGCTA	5008859	5008863	5	1			ATTAC -> CGCTA		2	Substitution			1	2.5e-08
T	4968345	4968345	1	1			G -> T		2	SNP (transversion)			1	1.6e-07
TTTT	4959146	4959149	4	1			CAGC -> TTTT		7 -> 20	Substitution			42.9% -> 75.0%	2.1e-16
TT	4959143	4959144	2	1			AG -> TT		3	Substitution			0.667	4.8e-07
C	4950629	4950629	1	1		1656	T -> C	GGA -> GGG	4	SNP (transition)	None	MGG_13021T0	0.5	9.5e-07
T	4948848	4948847	0	1			(T)6 -> (T)7		67	Insertion (tandem repeat)			0.299	5.7e-54
A	4943050	4943049	0	1			#NAME?		2	Insertion			1	1.6e-07
A	4937760	4937759	0	1			(A)9 -> (A)10		31	Insertion (tandem repeat)			0.29	6.3e-25
TT	4929673	4929672	0	1			#NAME?		84 -> 85	Insertion			1	4e-303
AA	4925989	4925988	0	1			#NAME?		169 -> 172	Insertion			98.8% -> 99.4%	0
AA	4890484	4890483	0	1			#NAME?		152	Insertion			1	0
T	4889152	4889151	0	1			(T)6 -> (T)7		4	Insertion (tandem repeat)			0.5	2.4e-07
A	4887339	4887338	0	1			#NAME?		3	Insertion			0.667	1.9e-07
TT	4885501	4885500	0	1			#NAME?		203 -> 204	Insertion			1	0
T	4878839	4878839	1	1			C -> T		6	SNP (transition)			0.333	9.5e-07
TT	4868681	4868680	0	1			#NAME?		52	Insertion			1	1e-182
A	4863731	4863730	0	1			#NAME?		3	Insertion			1	7.9e-09
GG	4860371	4860372	2	1			TT -> GG		3	Substitution			0.667	4.8e-07
G	4860369	4860369	1	1			C -> G		3	SNP (transversion)			0.667	1.2e-07
AAC	4860365	4860367	3	1			GCT -> AAC		3	Substitution			0.667	1.9e-07
CATCT	4860359	4860363	5	1			GTATG -> CATCT		3	Substitution			0.667	7.5e-08
G	4859549	4859549	1	1			C -> G		4	SNP (transversion)			0.5	2.4e-07
G	4859539	4859539	1	1			A -> G		5	SNP (transition)			0.4	1.6e-07
C	4859536	4859536	1	1			A -> C		5	SNP (transversion)			0.4	1.6e-07
TT	4856788	4856787	0	1			#NAME?		255 -> 257	Insertion			0.996	0
T	4769105	4769104	0	1			#NAME?		16	Insertion			0.375	3.2e-17
A	4768954	4768953	0	1			(A)6 -> (A)7		18	Insertion (tandem repeat)			0.389	2.5e-19
T	4765829	4765829	1	1			G -> T		2	SNP (transversion)			1	4e-07
TCTG	4754780	4754783	3	2	SI -> SL	393	CATA -> TCTG	TCC,ATA -> TCT,CTG	2	Substitution	Substitution	MGG_10530T0	1	4e-07
GC	4754773	4754774	2	1	T -> S	386	CT -> GC	ACT -> AGC	2	Substitution	Substitution	MGG_10530T0	1	6.3e-07
	4752286	4752286	1	1		1757	-C		40	Deletion	Frame Shift	MGG_10529T0	0.8	7.5e-73
TT	4750075	4750074	0	1			#NAME?		41 -> 42	Insertion			1	2.5e-148
TT	4740770	4740769	0	1			#NAME?		16 -> 17	Insertion			1	2.5e-58
A	4740617	4740616	0	1			#NAME?		10	Insertion			0.3	1.9e-09
TAGTA	4726712	4726716	5	1			AGAGG -> TAGTA		2	Substitution			1	4e-07
G	4726707	4726706	0	1			#NAME?		2	Insertion			1	6.3e-08
T	4703494	4703494	1	1			A -> T		4	SNP (transversion)			0.5	1.5e-07
A	4678943	4678943	1	1		1056	G -> A	GCC -> GCT	3	SNP (transition)	None	MGG_10514T0	0.667	3e-07
C	4665847	4665847	1	1			A -> C		3	SNP (transversion)			1	1.6e-11
A	4663985	4663985	1	1			C -> A		6	SNP (transversion)			0.5	1.6e-07
T	4663981	4663981	1	1			A -> T		5	SNP (transversion)			0.4	4e-07
T	4663980	4663980	1	1			A -> T		3	SNP (transversion)			1	1.6e-08
A	4663979	4663979	1	1			T -> A		3	SNP (transversion)			0.667	1.2e-07
GT	4663976	4663977	2	1			TA -> GT		3	Substitution			0.667	1.2e-07
GC	4663968	4663969	2	1			AA -> GC		3	Substitution			0.667	1.9e-07
GTT	4663964	4663966	3	1			TAA -> GTT		2	Substitution			1	1e-07
T	4656115	4656115	1	1			G -> T		10	SNP (transversion)			0.3	1.9e-09
AAT	4656112	4656114	3	1	P -> N	115	CCA -> AAT	CCA -> AAT	10 -> 11	Substitution	Substitution	MGG_16311T0	27.3% -> 30.0%	1e-08
CGA	4656067	4656069	2	2	G -> R	70	GGT -> CGA	GGT -> CGA	18 -> 19	Substitution	Substitution	MGG_16311T0	38.9% -> 42.1%	2.1e-11
G	4656063	4656063	1	1			A -> G		28	SNP (transition)			0.607	2.1e-44
TG	4656061	4656062	2	1			GT -> TG		30	Substitution			0.367	3.4e-28
G	4652155	4652155	1	1			A -> G		4	SNP (transition)			1	1.6e-13
A	4652153	4652153	1	1			T -> A		4	SNP (transversion)			1	1.6e-13
AAGTTG	4652146	4652151	6	1			CCTGGA -> AAGTTG		4	Substitution			1	1e-10
A	4652143	4652143	1	1			G -> A		3	SNP (transition)			1	6.3e-11
G	4652141	4652141	1	1			A -> G		3	SNP (transition)			1	3.2e-11
GG	4652138	4652139	2	1			AA -> GG		3	Substitution			1	3.2e-08
G	4652136	4652136	1	1			A -> G		2	SNP (transition)			1	2.5e-07
G	4652042	4652042	1	1			T -> G		2	SNP (transversion)			1	1e-07
CG	4652039	4652040	2	1			AA -> CG		2	Substitution			1	1e-07
AAAC	4652034	4652037	4	1			GCGT -> AAAC		2	Substitution			1	4e-08
T	4652029	4652029	1	1			A -> T		2	SNP (transversion)			1	1.6e-08
G	4652024	4652027	4	1			AGCA -> G		2	Deletion			1	1e-08
A	4652022	4652022	1	1			C -> A		2	SNP (transversion)			1	1e-08
A	4651283	4651282	0	1			#NAME?		10	Insertion			0.5	2.5e-14
TT	4640509	4640508	0	1			#NAME?		26	Insertion			1	2.5e-94
AAA	4637165	4637167	3	1			TGT -> AAA		7 -> 8	Substitution			42.9% -> 50.0%	4.4e-09
AAA	4632854	4632856	3	1			GGT -> AAA		3	Substitution			0.667	7.5e-07
TT	4632526	4632525	0	1			#NAME?		300 -> 304	Insertion			1	0
TT	4599046	4599045	0	1			#NAME?		53	Insertion			1	1.6e-191
C	4593968	4593968	1	1		960	T -> C	CTT -> CTC	125	SNP (transition)	None	MGG_11702T0	1	0
C	4588681	4588681	1	1			T -> C		14	SNP (transition)			0.357	6.3e-13
	4583244	4583244	1	1			(A)4 -> (A)3		4	Deletion (tandem repeat)			0.5	9.5e-07
G	4574070	4574070	1	1			A -> G		19	SNP (transition)			1	2e-63
GA	4574068	4574069	2	1			AG -> GA		19 -> 21	Substitution			84.2% -> 85.7%	6.1e-49
T	4574067	4574067	1	1			C -> T		24	SNP (transition)			0.708	2.2e-56
G	4574066	4574066	1	1			C -> G		26	SNP (transversion)			0.308	9.8e-22
T	4574066	4574066	1	1			C -> T		26	SNP (transition)			0.692	1.6e-57
C	4574065	4574065	1	1			A -> C		28	SNP (transversion)			0.75	3.7e-68
G	4574065	4574065	1	1			A -> G		28	SNP (transition)			0.25	1.9e-18
T	4574063	4574063	1	1			G -> T		33	SNP (transversion)			0.697	1.5e-75
C	4574062	4574062	1	1			T -> C		36	SNP (transition)			0.556	7.3e-65
G	4574062	4574062	1	1			T -> G		36	SNP (transversion)			0.361	7.3e-37
T	4574061	4574061	1	1			A -> T		39	SNP (transversion)			0.615	4e-79
G	4574060	4574060	1	1			A -> G		40	SNP (transition)			0.275	9.1e-29
C	4574057	4574057	1	1			A -> C		45	SNP (transversion)			0.489	1e-71
G	4574056	4574056	1	1			C -> G		48	SNP (transversion)			0.25	4.4e-33
T	4574056	4574056	1	1			C -> T		48	SNP (transition)			0.458	4.3e-73
C	4574055	4574055	1	1			T -> C		53	SNP (transition)			0.491	6.1e-82
T	4574050	4574050	1	1			G -> T		76	SNP (transversion)			0.434	1.1e-94
T	4574049	4574049	1	1			A -> T		77	SNP (transversion)			0.455	9.9e-105
G	4574048	4574048	1	1			T -> G		79	SNP (transversion)			0.291	1.5e-61
C	4574047	4574047	1	1			A -> C		81	SNP (transversion)			0.469	1.8e-110
T	4574046	4574046	1	1			A -> T		88	SNP (transversion)			0.25	4.7e-55
A	4574045	4574045	1	1			G -> A		90	SNP (transition)			0.344	2.6e-91
C	4574043	4574043	1	1			G -> C		92	SNP (transversion)			0.457	2.9e-121
C	4574042	4574042	1	1			G -> C		95	SNP (transversion)			0.695	2.1e-207
TT	4572880	4572881	2	1			GA -> TT		67 -> 72	Substitution			43.3% -> 44.4%	1.5e-77
TTT	4572876	4572878	3	1			AGG -> TTT		51 -> 58	Substitution			25.5% -> 36.2%	1.2e-30
AA	4545029	4545028	0	1			#NAME?		154 -> 157	Insertion			1	0
A	4542971	4542970	0	1			#NAME?		7	Insertion			0.714	2.1e-15
A	4527145	4527144	0	1		1286	(A)6 -> (A)7		14	Insertion (tandem repeat)	Frame Shift	MGG_10646T0	0.286	1e-11
AA	4520271	4520272	2	1			CG -> AA		8	Substitution			0.375	2.8e-08
A	4520269	4520269	1	1			G -> A		8	SNP (transition)			0.375	8.9e-10
G	4504909	4504909	1	1			T -> G		4	SNP (transversion)			0.5	2.4e-07
C	4503084	4503084	1	1			G -> C		4	SNP (transversion)			0.5	9.5e-07
TT	4497435	4497434	0	1			#NAME?		22	Insertion			1	6.3e-80
AA	4496988	4496987	0	1			#NAME?		390 -> 392	Insertion			0.997	0
TT	4496749	4496748	0	1			#NAME?		381 -> 384	Insertion			99.7% -> 100.0%	0
A	4495484	4495483	0	1			#NAME?		197	Insertion			0.995	0
A	4495484	4495483	0	1			#NAME?		202	Insertion			0.777	0
AA	4495304	4495303	0	1			#NAME?		116	Insertion			1	0
T	4485646	4485646	1	1			A -> T		6	SNP (transversion)			0.333	3.8e-07
G	4485640	4485640	1	1			T -> G		6	SNP (transversion)			0.333	6e-07
T	4483293	4483292	0	1			#NAME?		10	Insertion			0.6	5.3e-20
GAG	4482346	4482348	3	1			AGA -> GAG		4 -> 5	Substitution			40.0% -> 50.0%	1e-06
T	4453903	4453903	1	1			A -> T		5	SNP (transversion)			0.4	6.3e-07
TGCT	4453897	4453900	4	1			GTTA -> TGCT		5	Substitution			0.4	1e-06
T	4453895	4453895	1	1			G -> T		5	SNP (transversion)			0.4	1e-06
A	4449963	4449963	1	1			G -> A		2	SNP (transition)			1	2.5e-07
GG	4441947	4441948	2	1			CC -> GG		6	Substitution			0.333	6e-07
G	4441945	4441945	1	1			C -> G		6	SNP (transversion)			0.333	6e-07
A	4441943	4441943	1	1			G -> A		6	SNP (transition)			0.333	9.5e-07
T	4438576	4438575	0	1			(T)7 -> (T)8		24	Insertion (tandem repeat)			0.333	1.8e-20
AAA	4436136	4436135	0	1			#NAME?		16	Insertion			1	4e-55
G	4429770	4429770	1	1	E -> G	770	A -> G	GAA -> GGA	12	SNP (transition)	Substitution	MGG_09942T0	0.25	2.8e-08
T	4428689	4428688	0	1			#NAME?		8	Insertion			0.375	1.8e-09
T	4422934	4422934	1	1			G -> T		22	SNP (transversion)			1	4e-82
AA	4421827	4421826	0	1			#NAME?		67 -> 74	Insertion			1	6.3e-242
T	4393332	4393332	1	1			G -> T		3	SNP (transversion)			0.667	7.5e-08
A	4382616	4382615	0	1			#NAME?		20	Insertion			0.3	1.5e-16
TT	4376352	4376351	0	1			#NAME?		84 -> 85	Insertion			1	1e-294
T	4373530	4373530	1	1			C -> T		6	SNP (transition)			0.333	9.5e-07
A	4369577	4369577	1	1			G -> A		1876	SNP (transition)			0.98	0
GTC	4369573	4369575	3	1			TGT -> GTC		1736 -> 1779	Substitution			97.2% -> 97.4%	0
TA	4369570	4369571	2	1			GT -> TA		1477 -> 1534	Substitution			53.8% -> 55.5%	0
T	4369568	4369568	1	1			G -> T		1339	SNP (transversion)			0.975	0
GAT	4369565	4369567	3	1			ATC -> GAT		1115 -> 1269	Substitution			39.6% -> 46.6%	0
A	4369564	4369564	1	1			C -> A		1107	SNP (transversion)			0.976	0
C	4369561	4369561	1	1			A -> C		1017	SNP (transversion)			0.977	0
GC	4369559	4369560	2	1			CT -> GC		917 -> 959	Substitution			26.9% -> 30.2%	0
C	4369545	4369545	1	1			A -> C		95	SNP (transversion)			0.779	1.5e-194
GCCGT	4369467	4369471	5	1			CAACG -> GCCGT		30 -> 451	Substitution			43.3% -> 94.5%	9.2e-28
T	4369465	4369465	1	1			C -> T		567	SNP (transition)			0.951	0
AGC	4369461	4369463	3	1			CAG -> AGC		698 -> 724	Substitution			86.5% -> 86.6%	0
AC	4369458	4369459	2	1			TG -> AC		781 -> 788	Substitution			88.0% -> 88.2%	0
C	4369456	4369456	1	1			T -> C		815	SNP (transition)			0.971	0
GA	4369453	4369454	2	1			CT -> GA		941 -> 962	Substitution			96.8% -> 96.9%	0
C	4369450	4369450	1	1			T -> C		1106	SNP (transition)			0.977	0
	4369447	4369447	1	1			#NAME?		1180	Deletion			0.808	0
CGC	4369444	4369446	3	1			GTT -> CGC		1383 -> 1540	Substitution			97.2% -> 97.7%	0
G	4369441	4369441	1	1			T -> G		1726	SNP (transversion)			0.985	0
C	4367216	4367216	1	1			T -> C		4	SNP (transition)			0.5	3.8e-07
T	4364021	4364021	1	1			G -> T		8	SNP (transversion)			0.375	7e-09
TTTTT	4364016	4364020	5	1			GCACG -> TTTTT		4 -> 8	Substitution			40.0% -> 50.0%	1e-06
T	4345847	4345846	0	1			#NAME?		10	Insertion			0.3	1.2e-07
A	4343358	4343358	1	1			G -> A		3	SNP (transition)			0.667	3e-07
A	4334934	4334933	0	1			(A)6 -> (A)7		16	Insertion (tandem repeat)			0.25	1.1e-12
G	4322965	4322965	1	1			A -> G		6	SNP (transition)			0.5	1e-08
TT	4318835	4318834	0	1			#NAME?		73 -> 78	Insertion			1	3.2e-256
CT	4306085	4306086	2	1			AG -> CT		5	Substitution			0.4	4e-07
A	4301392	4301391	0	1			#NAME?		5	Insertion			0.6	6.3e-07
A	4301392	4301391	0	1			#NAME?		5	Insertion			0.4	1e-06
AT	4298351	4298352	2	1			CA -> AT		15	Substitution			0.933	3.8e-47
ATA	4298347	4298349	3	1			TAC -> ATA		14	Substitution			85.7% -> 92.9%	1.4e-39
TGGC	4298342	4298345	4	1			AATA -> TGGC		13 -> 14	Substitution			85.7% -> 92.3%	5.2e-38
T	4298340	4298340	1	1			A -> T		10	SNP (transversion)			0.9	3.2e-31
GAAA	4298334	4298337	4	1			ATTG -> GAAA		3 -> 5	Substitution			66.7% -> 80.0%	4.8e-07
AA	4298213	4298214	2	1			CT -> AA		2	Substitution			1	1e-07
ATTG	4298208	4298211	4	1			CAGC -> ATTG		2 -> 3	Substitution			1	1.6e-07
A	4298203	4298203	1	1			T -> A		3	SNP (transversion)			1	6.3e-11
CAATA	4298198	4298201	4	1			TTGC -> CAATA		3	Insertion			1	6.3e-11
TG	4298195	4298196	2	1			AC -> TG		3 -> 6	Substitution			1	6.3e-11
T	4298193	4298193	1	1			G -> T		6	SNP (transversion)			1	4e-21
C	4293223	4293223	1	1			G -> C		7	SNP (transversion)			0.286	8.4e-07
TT	4292338	4292337	0	1			#NAME?		327 -> 332	Insertion			1	0
AA	4288046	4288045	0	1			#NAME?		5	Insertion			1	1e-18
A	4277999	4277999	1	1		18	C -> A	GCC -> GCA	4	SNP (transversion)	None	MGG_16289T0	0.5	9.5e-07
C	4277575	4277575	1	1			T -> C		3	SNP (transition)			0.667	7.5e-08
C	4276117	4276117	1	1			G -> C		3	SNP (transversion)			0.667	1.2e-07
A	4276115	4276115	1	1			C -> A		3	SNP (transversion)			0.667	1.2e-07
A	4270430	4270429	0	1			(A)7 -> (A)8		70	Insertion (tandem repeat)			0.3	9.6e-59
TC	4270140	4270141	2	1			CT -> TC		2	Substitution			1	4e-08
CA	4270134	4270135	2	1			GG -> CA		2	Substitution			1	4e-08
G	4270002	4270002	1	1			T -> G		5	SNP (transversion)			0.4	4e-07
C	4252958	4252958	1	1			A -> C		11	SNP (transversion)			0.727	1.6e-26
G	4252956	4252956	1	1			C -> G		11	SNP (transversion)			0.727	1.6e-26
G	4252954	4252954	1	1			C -> G		11	SNP (transversion)			0.727	2.6e-23
CT	4252951	4252952	2	1			AA -> CT		11	Substitution			0.727	6.6e-25
TGCTT	4252945	4252949	5	1			CAAAG -> TGCTT		9	Substitution			0.667	1.3e-18
G	4252943	4252943	1	1			T -> G		8	SNP (transversion)			0.5	1.8e-12
GCGTGC	4252898	4252903	6	1			TGAAAT -> GCGTGC		7 -> 10	Substitution			28.6% -> 50.0%	8.4e-07
AGA	4252894	4252896	3	1			GTT -> AGA		9 -> 11	Substitution			45.5% -> 55.6%	1.5e-13
G	4252892	4252892	1	1			T -> G		11	SNP (transversion)			0.636	1e-22
T	4252889	4252889	1	1			G -> T		11	SNP (transversion)			0.636	1e-22
T	4252741	4252740	0	1			#NAME?		14	Insertion			0.429	1.2e-17
C	4246514	4246514	1	1	G -> A	2435	G -> C	GGG -> GCG	77	SNP (transversion)	Substitution	MGG_11727T0	1	7.9e-255
G	4246488	4246488	1	1		2409	T -> G	GTT -> GTG	81	SNP (transversion)	None	MGG_11727T0	1	5e-268
T	4242514	4242513	0	1			(T)6 -> (T)7		43	Insertion (tandem repeat)			0.256	4.5e-25
AAAA	4233690	4233693	4	1			CTTG -> AAAA		3	Substitution			0.667	4.8e-07
AA	4233609	4233608	0	1			#NAME?		127 -> 128	Insertion			1	0
TTC	4211998	4212000	3	1			CAG -> TTC		8	Substitution			0.625	5.6e-16
CC	4211995	4211996	2	1			AT -> CC		11 -> 12	Substitution			72.7% -> 75.0%	1e-25
C	4211993	4211993	1	1			G -> C		15	SNP (transversion)			0.8	4.5e-40
CCT	4211989	4211991	3	1			GGC -> CCT		15 -> 16	Substitution			75.0% -> 80.0%	1.8e-39
T	4211984	4211984	1	1			A -> T		15	SNP (transversion)			0.8	2.9e-41
	4211979	4211979	1	1			(A)3 -> (A)2		15	Deletion (tandem repeat)			0.8	1.8e-30
TT	4207458	4207459	2	1			AC -> TT		2 -> 3	Substitution			66.7% -> 100.0%	3e-07
A	4206369	4206369	1	1			T -> A		5	SNP (transversion)			0.4	2.5e-07
C	4206367	4206367	1	1			G -> C		16	SNP (transversion)			0.25	4.4e-07
C	4204558	4204558	1	1			A -> C		10	SNP (transversion)			0.9	3.2e-31
	4204555	4204556	2	1			#NAME?		10	Deletion			0.8	4.5e-23
C	4204552	4204552	1	1			G -> C		10	SNP (transversion)			0.9	2e-29
CA	4204549	4204550	2	1			AT -> CA		10	Substitution			0.9	1e-26
ACCT	4204544	4204547	4	1			TGAA -> ACCT		10	Substitution			0.9	1.3e-27
TG	4204541	4204542	2	1			GT -> TG		10 -> 12	Substitution			75.0% -> 90.0%	7e-30
C	4204535	4204535	1	1			A -> C		15	SNP (transversion)			0.6	1.3e-27
	4204533	4204533	1	1			#NAME?		17	Deletion			0.294	1.9e-10
A	4200199	4200199	1	1			T -> A		9	SNP (transversion)			0.333	1.3e-09
T	4200198	4200197	0	1			#NAME?		8	Insertion			0.375	8.9e-10
GC	4200193	4200194	2	1			TT -> GC		7 -> 8	Substitution			57.1% -> 62.5%	5.5e-10
G	4200189	4200189	1	1			C -> G		11	SNP (transversion)			0.818	2.7e-23
	4200186	4200186	1	1			-C		12	Deletion			0.75	3.4e-18
A	4200180	4200180	1	1			C -> A		14	SNP (transversion)			0.714	1e-27
G	4197934	4197934	1	1			A -> G		3382	SNP (transition)			0.925	0
C	4194617	4194617	1	1			T -> C		19	SNP (transition)			0.263	1.2e-15
A	4187806	4187806	1	1			C -> A		3	SNP (transversion)			0.667	3e-08
C	4184334	4184334	1	1			T -> C		3	SNP (transition)			0.667	4.8e-07
T	4178619	4178618	0	1		655	#NAME?		343	Insertion	Frame Shift	MGG_09309T0	0.936	0
AA	4178049	4178048	0	1			#NAME?		222 -> 225	Insertion			1	0
	4177863	4177863	1	1			(T)3 -> (T)2		5	Deletion (tandem repeat)			0.4	6.3e-07
TTTTT	4177834	4177838	5	1			GCGGG -> TTTTT		2	Substitution			1	4e-07
C	4154053	4154053	1	1			A -> C		7	SNP (transversion)			0.286	5.3e-07
TT	4146781	4146780	0	1			#NAME?		46 -> 47	Insertion			1	3.2e-165
C	4144876	4144876	1	1		672	T -> C	ACT -> ACC	64	SNP (transition)	None	MGG_09300T0	1	2.5e-218
AA	4123015	4123014	0	1			#NAME?		176 -> 177	Insertion			1	0
TTT	4111723	4111725	3	1			GGC -> TTT		4	Substitution			0.5	9.5e-07
A	4110369	4110369	1	1			C -> A		7	SNP (transversion)			0.286	8.4e-07
CC	4109151	4109152	2	1			GT -> CC		2	Substitution			1	1.6e-07
AGGT	4098999	4099002	4	1			GTAC -> AGGT		2	Substitution			1	2.5e-07
T	4095699	4095699	1	1			G -> T		19	SNP (transversion)			0.737	4.6e-47
GGTA	4095694	4095697	4	1			TCCC -> GGTA		13 -> 16	Substitution			81.3% -> 84.6%	2.5e-37
TGTT	4095688	4095691	4	1			CTCA -> TGTT		11	Substitution			0.818	1.7e-30
GATGT	4095682	4095686	5	1			CTCAC -> GATGT		10 -> 11	Substitution			60.0% -> 63.6%	2.1e-19
A	4095678	4095678	1	1			G -> A		10	SNP (transition)			0.6	3.3e-18
TG	4095675	4095676	2	1			CC -> TG		6	Substitution			0.5	1.3e-09
G	4095588	4095588	1	1			C -> G		5	SNP (transversion)			0.6	6.3e-10
TGGA	4095583	4095586	4	1			GTCT -> TGGA		7 -> 8	Substitution			1	1e-21
GGCGGAC	4095575	4095581	7	1			ATTCTGG -> GGCGGAC		10 -> 24	Substitution			80.0% -> 88.9%	1.8e-25
TGC	4095571	4095573	3	1			CCA -> TGC		25 -> 27	Substitution			88.9% -> 92.0%	9.5e-79
GTAA	4095563	4095566	4	1			TACG -> GTAA		32 -> 36	Substitution			93.8% -> 94.4%	2.1e-103
A	4071626	4071625	0	1			#NAME?		16	Insertion			0.375	5e-19
TT	4071526	4071525	0	1			#NAME?		36 -> 37	Insertion			1	2.5e-130
TG	4050390	4050391	2	1			GT -> TG		2	Substitution			1	2.5e-07
	4039632	4039634	3	1			#NAME?		2	Deletion			1	1e-08
T	4037879	4037879	1	1	G -> D	596	C -> T	GGC -> GAC	12	SNP (transition)	Substitution	MGG_09271T0	0.25	4.4e-07
AA	4018691	4018692	2	1			GT -> AA		4	Substitution			0.5	9.5e-07
AA	4018688	4018689	2	1			TC -> AA		4	Substitution			0.5	9.5e-07
C	4018686	4018686	1	1			G -> C		4	SNP (transversion)			0.5	9.5e-07
GGG	4002927	4002929	3	1			TAA -> GGG		5 -> 7	Substitution			60.0% -> 71.4%	5e-09
C	4002925	4002925	1	1			G -> C		8	SNP (transversion)			0.5	7e-13
A	4002920	4002920	1	1			T -> A		11	SNP (transversion)			0.364	8.2e-10
A	4002918	4002918	1	1			T -> A		16	SNP (transversion)			0.25	1.1e-12
T	4002917	4002917	1	1			C -> T		16	SNP (transition)			0.375	5e-16
G	3999786	3999786	1	1			A -> G		7	SNP (transition)			0.286	1.3e-07
A	3999781	3999781	1	1			T -> A		7	SNP (transversion)			0.429	4.4e-09
T	3999778	3999778	1	1			A -> T		7	SNP (transversion)			0.429	1.4e-07
C	3999765	3999765	1	1			T -> C		3	SNP (transition)			1	7.9e-09
A	3984585	3984584	0	1			#NAME?		3	Insertion			0.667	1.9e-07
A	3974192	3974191	0	1			#NAME?		9	Insertion			0.333	1.1e-08
T	3974150	3974149	0	1			#NAME?		3	Insertion			0.667	4.8e-07
ATGACCA	3971226	3971232	7	1	GLG -> MTS	652	GGCCTTG -> ATGACCA	GGC,CTT,GGC -> ATG,ACC,AGC	34 -> 36	Substitution	Substitution	MGG_09261T0	27.8% -> 29.4%	3.2e-12
TTCG	3971219	3971222	3	2	TT -> TS	645	CACC -> TTCG	ACC,ACC -> ACT,TCG	36	Substitution	Substitution	MGG_09261T0	0.361	2.5e-19
C	3971216	3971216	1	1		642	T -> C	GGT -> GGC	35	SNP (transition)	None	MGG_09261T0	0.429	2.9e-24
T	3971213	3971213	1	1		639	C -> T	CAC -> CAT	35	SNP (transition)	None	MGG_09261T0	0.457	2.3e-26
TC	3971208	3971209	2	1		634	AG -> TC	AGC -> TCC	34	Substitution	None	MGG_09261T0	0.471	1.3e-34
C	3971198	3971198	1	1		624	A -> C	GGA -> GGC	37	SNP (transversion)	None	MGG_09261T0	0.514	1.7e-47
T	3971192	3971192	1	1		618	C -> T	GGC -> GGT	38	SNP (transition)	None	MGG_09261T0	0.526	3.2e-42
C	3971054	3971054	1	1		480	T -> C	GGT -> GGC	41	SNP (transition)	None	MGG_09261T0	0.317	5.5e-36
A	3956962	3956961	0	1			(A)7 -> (A)8		2	Insertion (tandem repeat)			1	1e-07
AA	3947933	3947932	0	1			#NAME?		64 -> 66	Insertion			1	2.5e-218
TT	3935092	3935091	0	1			#NAME?		268 -> 269	Insertion			99.6% -> 100.0%	0
T	3929011	3929010	0	1			(T)6 -> (T)7		6	Insertion (tandem repeat)			0.333	6e-07
AA	3926171	3926170	0	1			#NAME?		1233 -> 1259	Insertion			1	0
G	3893181	3893181	1	1			C -> G		10	SNP (transversion)			0.3	3.8e-09
TT	3893179	3893180	2	1			AC -> TT		10	Substitution			0.4	1.3e-11
TTC	3893176	3893178	3	1			AAA -> TTC		10	Substitution			0.3	3e-08
T	3848302	3848301	0	1			#NAME?		7	Insertion			0.429	4.4e-09
CTCAATCA	3844836	3844843	8	1			AAATTGTT -> CTCAATCA		2	Substitution			1	1.6e-07
T	3841471	3841470	0	1			#NAME?		5	Insertion			0.6	1.3e-09
T	3841164	3841163	0	1			#NAME?		7	Insertion			0.429	8.8e-09
T	3833740	3833739	0	1			(T)6 -> (T)7		3	Insertion (tandem repeat)			0.667	3e-08
A	3830001	3830000	0	1			(A)6 -> (A)7		87	Insertion (tandem repeat)			0.287	4.2e-64
A	3829166	3829166	1	1			G -> A		3	SNP (transition)			0.667	3e-07
A	3818958	3818958	1	1			T -> A		203	SNP (transversion)			0.271	1.9e-137
TC	3818125	3818126	2	1			GG -> TC		2	Substitution			1	1.6e-07
A	3818120	3818120	1	1			T -> A		3	SNP (transversion)			0.667	4.8e-07
A	3810422	3810421	0	1			#NAME?		12	Insertion			0.333	4.9e-12
AA	3804034	3804033	0	1			#NAME?		33 -> 34	Insertion			1	3.2e-116
T	3793060	3793060	1	1			A -> T		4	SNP (transversion)			0.5	6e-07
AT	3793057	3793058	2	1			TG -> AT		4	Substitution			0.5	6e-07
T	3787180	3787179	0	1			#NAME?		10	Insertion			0.4	5.3e-12
T	3783524	3783523	0	1			#NAME?		15	Insertion			0.333	9.5e-15
A	3763122	3763122	1	1			T -> A		3	SNP (transversion)			0.667	7.5e-07
TTTT	3735676	3735679	4	1			GGGA -> TTTT		4 -> 5	Substitution			50.0% -> 60.0%	9.5e-07
T	3718575	3718575	1	1			C -> T		3	SNP (transition)			0.667	1.9e-07
TGC	3715014	3715016	3	1			ACA -> TGC		37 -> 44	Substitution			71.8% -> 75.0%	6.6e-84
G	3715012	3715012	1	1			A -> G		37	SNP (transition)			0.703	3.4e-80
C	3715010	3715010	1	1			A -> C		33	SNP (transversion)			0.727	1.5e-67
G	3715008	3715008	1	1			T -> G		31	SNP (transversion)			0.645	8.4e-61
G	3715006	3715006	1	1			C -> G		27	SNP (transversion)			0.63	6.7e-50
CA	3715002	3715003	2	1			TG -> CA		19 -> 22	Substitution			47.4% -> 54.5%	3.7e-28
GAATA	3714996	3715000	5	1			ACCCT -> GAATA		13 -> 14	Substitution			28.6% -> 30.8%	1e-11
G	3714993	3714993	1	1			C -> G		11	SNP (transversion)			0.273	4.1e-08
CATAC	3714916	3714920	5	1			ACATG -> CATAC		15 -> 16	Substitution			26.7% -> 33.3%	1.4e-11
GCGTCTT	3714907	3714913	7	1			TATGTGG -> GCGTCTT		28 -> 43	Substitution			60.7% -> 74.4%	2.2e-45
AA	3714218	3714217	0	1			#NAME?		21	Insertion			1	3.2e-74
C	3696858	3696858	1	1			G -> C		5	SNP (transversion)			0.6	5e-09
T	3692288	3692287	0	1			(T)6 -> (T)7		4	Insertion (tandem repeat)			0.5	1.5e-07
T	3691846	3691845	0	1		126	(T)7 -> (T)8		13	Insertion (tandem repeat)	Frame Shift	MGG_09193T0	0.385	1.3e-14
T	3691658	3691657	0	1			(T)6 -> (T)7		9	Insertion (tandem repeat)			0.333	2.7e-09
T	3688705	3688704	0	1			#NAME?		5	Insertion			0.4	1e-06
T	3643677	3643676	0	1			#NAME?		15	Insertion			0.267	3.4e-09
G	3639507	3639507	1	1			C -> G		2	SNP (transversion)			1	1e-07
A	3634936	3634935	0	1		298	(A)4 -> (A)5		5	Insertion (tandem repeat)	Frame Shift	MGG_09177T0	0.4	4e-07
G	3611953	3611953	1	1			A -> G		3	SNP (transition)			0.667	4.8e-07
AA	3604405	3604404	0	1			#NAME?		161 -> 163	Insertion			1	0
TT	3601345	3601344	0	1			#NAME?		35 -> 37	Insertion			1	3.2e-130
CG	3558862	3558863	2	1			GT -> CG		10 -> 11	Substitution			27.3% -> 30.0%	8.2e-08
GA	3546041	3546042	2	1			CC -> GA		3 -> 5	Substitution			66.7% -> 80.0%	4.8e-07
G	3546039	3546039	1	1			T -> G		5	SNP (transversion)			1	3.2e-18
A	3546036	3546036	1	1			T -> A		7	SNP (transversion)			1	1.6e-24
TA	3546033	3546034	2	1			AT -> TA		8	Substitution			1	4e-27
AA	3546029	3546030	2	1			CT -> AA		8	Substitution			1	4e-27
CGC	3546025	3546027	3	1			AAG -> CGC		8	Substitution			1	4e-27
A	3546023	3546023	1	1			G -> A		8	SNP (transition)			1	2.5e-26
AACGTA	3546016	3546021	6	1			GTGAGT -> AACGTA		9 -> 10	Substitution			1	2.5e-22
T	3545660	3545659	0	1			#NAME?		15	Insertion			0.4	7.9e-17
A	3532719	3532718	0	1			(A)6 -> (A)7		84	Insertion (tandem repeat)			0.25	6.5e-59
A	3530361	3530360	0	1		1205	#NAME?		20	Insertion	Frame Shift	MGG_16236T0	1	1e-66
A	3526097	3526096	0	1			(A)6 -> (A)7		5	Insertion (tandem repeat)			0.4	2.5e-07
G	3520140	3520140	1	1	V -> G	2174	T -> G	GTT -> GGT	3	SNP (transversion)	Substitution	MGG_11779T0	0.667	4.8e-07
TT	3516464	3516465	2	1			CA -> TT		2	Substitution			1	1.6e-07
T	3516462	3516462	1	1			G -> T		2	SNP (transversion)			1	1.6e-07
ATTT	3516456	3516459	4	1			GCCA -> ATTT		2	Substitution			1	1.6e-07
T	3516453	3516453	1	1			A -> T		2	SNP (transversion)			1	1e-07
T	3516451	3516451	1	1			C -> T		2	SNP (transition)			1	4e-07
TG	3514095	3514096	2	1			CC -> TG		3 -> 4	Substitution			50.0% -> 66.7%	2.4e-07
TG	3514090	3514091	2	1			AT -> TG		2	Substitution			1	1.6e-07
C	3514088	3514088	1	1			G -> C		2	SNP (transversion)			1	4e-07
AA	3496506	3496505	0	1			#NAME?		47	Insertion			1	6.3e-170
G	3485829	3485829	1	1			T -> G		6	SNP (transversion)			0.333	9.5e-07
C	3485827	3485827	1	1			A -> C		6	SNP (transversion)			0.333	9.5e-07
G	3485826	3485826	1	1			A -> G		6	SNP (transition)			0.667	3.8e-13
C	3485825	3485825	1	1			A -> C		7	SNP (transversion)			0.571	5.5e-12
G	3485824	3485824	1	1			A -> G		8	SNP (transition)			0.5	7e-13
G	3485823	3485823	1	1			A -> G		10	SNP (transition)			0.4	8.4e-13
T	3485822	3485822	1	1			C -> T		11	SNP (transition)			0.273	8.2e-08
C	3485821	3485821	1	1			T -> C		13	SNP (transition)			0.462	4.3e-16
C	3485820	3485820	1	1			T -> C		13	SNP (transition)			0.462	2.7e-17
G	3485819	3485819	1	1			C -> G		13	SNP (transversion)			0.308	7.1e-12
C	3485818	3485818	1	1			T -> C		13	SNP (transition)			0.385	1.3e-14
C	3485817	3485817	1	1			G -> C		13	SNP (transversion)			0.385	4.1e-15
A	3470695	3470695	1	1			G -> A		11	SNP (transition)			0.455	4.6e-15
	3470695	3470695	1	1			#NAME?		11	Deletion			0.545	4.6e-13
AC	3470693	3470694	2	1			CA -> AC		11	Substitution			0.455	4.6e-14
AA	3470691	3470692	2	1			TT -> AA		10	Substitution			1	1e-33
C	3470690	3470690	1	1			A -> C		10	SNP (transversion)			0.4	3.3e-11
C	3470689	3470689	1	1			G -> C		10	SNP (transversion)			0.6	2.1e-19
T	3470689	3470689	1	1			G -> T		10	SNP (transversion)			0.4	1.3e-11
G	3470688	3470688	1	1			T -> G		10	SNP (transversion)			0.4	1.3e-11
GACT	3470682	3470685	4	1			CTTG -> GACT		5 -> 6	Substitution			83.3% -> 100.0%	1e-16
A	3470680	3470680	1	1			T -> A		5	SNP (transversion)			1	3.2e-15
TTA	3470676	3470678	3	1			CCG -> TTA		5	Substitution			1	1e-11
CAA	3470671	3470673	3	1			ACC -> CAA		2 -> 4	Substitution			1	4e-07
TCAT	3470569	3470572	4	1			ATGC -> TCAT		3 -> 5	Substitution			1	1e-09
TG	3470565	3470566	2	1			CA -> TG		7	Substitution			1	2e-22
TA	3470562	3470563	2	1			CC -> TA		7 -> 9	Substitution			1	7.9e-24
AC	3470559	3470560	2	1			TA -> AC		9	Substitution			1	3.2e-32
C	3470557	3470557	1	1			T -> C		10	SNP (transition)			1	1e-36
CAA	3470553	3470555	3	1			TTG -> CAA		10 -> 11	Substitution			1	1e-36
AC	3470548	3470548	1	1			T -> AC		12	Insertion			0.917	4.8e-37
T	3468751	3468750	0	1			(T)7 -> (T)8		5	Insertion (tandem repeat)			0.4	6.3e-08
A	3461613	3461612	0	1			(A)7 -> (A)8		89	Insertion (tandem repeat)			0.371	1.7e-88
GA	3461106	3461105	0	1			#NAME?		123 -> 124	Insertion			0.984	0
TT	3435865	3435864	0	1			#NAME?		39 -> 42	Insertion			1	6.3e-149
	3434872	3434878	7	1			#NAME?		17 -> 20	Deletion			25.0% -> 29.4%	4.6e-08
A	3428349	3428348	0	1			(A)6 -> (A)7		3	Insertion (tandem repeat)			0.667	7.5e-08
T	3387305	3387304	0	1			(T)5 -> (T)6		2	Insertion (tandem repeat)			1	4e-08
TT	3386587	3386586	0	1			#NAME?		528 -> 535	Insertion			0.998	0
TT	3385152	3385151	0	1			#NAME?		496	Insertion			0.998	0
CG	3384954	3384955	2	1			AA -> CG		3	Substitution			0.667	7.5e-08
ATA	3384949	3384951	3	1			CCT -> ATA		2 -> 3	Substitution			66.7% -> 100.0%	1.2e-07
GC	3384946	3384947	2	1			TA -> GC		2	Substitution			1	6.3e-07
C	3384944	3384944	1	1			T -> C		2	SNP (transition)			1	1.6e-07
T	3379298	3379298	1	1			A -> T		3	SNP (transversion)			0.667	4.8e-07
G	3379296	3379296	1	1			A -> G		3	SNP (transition)			0.667	4.8e-07
AA	3376071	3376072	2	1			TC -> AA		3 -> 13	Substitution			66.7% -> 92.3%	4.8e-07
AA	3376068	3376069	2	1			GC -> AA		20 -> 22	Substitution			95.0% -> 95.5%	3.2e-60
A	3376064	3376064	1	1			T -> A		38	SNP (transversion)			0.289	3.8e-30
G	3374634	3374634	1	1			T -> G		6	SNP (transversion)			0.5	7.9e-08
GATGTGCA	3362381	3362388	8	1			CCGAACTC -> GATGTGCA		7 -> 11	Substitution			88.9% -> 100.0%	6.3e-26
TTTG	3362374	3362377	4	1			AAGC -> TTTG		5 -> 7	Substitution			83.3% -> 100.0%	1.9e-17
T	3362372	3362372	1	1			A -> T		4	SNP (transversion)			1	2.5e-14
CT	3362369	3362370	2	1			GC -> CT		4	Substitution			1	2.5e-14
TTT	3362365	3362367	3	1			CCG -> TTT		2	Substitution			1	1e-07
CTCT	3362049	3362052	4	1			TCAG -> CTCT		2 -> 3	Substitution			1	1.6e-07
A	3362047	3362047	1	1			G -> A		3	SNP (transition)			1	3.2e-11
C	3362045	3362045	1	1			A -> C		4	SNP (transversion)			1	2.5e-14
GTG	3362039	3362041	3	1			TCT -> GTG		5	Substitution			1	1e-17
AGG	3362034	3362036	3	1			CAA -> AGG		7 -> 11	Substitution			71.4% -> 81.8%	2.8e-20
T	3362031	3362031	1	1			C -> T		16	SNP (transition)			0.938	1.6e-50
TC	3362027	3362028	2	1			AT -> TC		17	Substitution			0.941	6.8e-54
CT	3362024	3362025	2	1			TA -> CT		18 -> 19	Substitution			94.4% -> 94.7%	2.9e-57
T	3359846	3359845	0	1			#NAME?		66	Insertion			0.833	1.1e-175
T	3359846	3359845	0	1			#NAME?		65	Insertion			0.908	1.6e-187
C	3356759	3356759	1	1			G -> C		57	SNP (transversion)			0.263	6.6e-31
AA	3353972	3353971	0	1			#NAME?		2867 -> 2895	Insertion			0.998	0
AGCATT	3352477	3352482	6	1			TCTGAC -> AGCATT		4	Substitution			1	4e-13
A	3352475	3352475	1	1			C -> A		4	SNP (transversion)			1	6.3e-14
AG	3352472	3352473	2	1			CA -> AG		4	Substitution			1	1.6e-13
C	3352470	3352470	1	1			A -> C		3	SNP (transversion)			1	1.3e-10
AA	3352466	3352467	2	1			GG -> AA		2	Substitution			1	2.5e-07
CAT	3352357	3352359	3	1			GCA -> CAT		3	Substitution			0.667	3e-07
TGACT	3352351	3352355	5	1			GATTG -> TGACT		3	Substitution			0.667	3e-07
CT	3352348	3352349	2	1			AG -> CT		3 -> 4	Substitution			50.0% -> 66.7%	6e-07
AGCA	3352342	3352345	4	1			CTTG -> AGCA		4 -> 5	Substitution			40.0% -> 50.0%	1e-06
G	3349205	3349205	1	1			A -> G		13	SNP (transition)			1	1.6e-47
GC	3339942	3339943	2	1			AA -> GC		7	Substitution			0.286	5.3e-07
GGC	3339938	3339940	3	1			AAA -> GGC		6 -> 7	Substitution			28.6% -> 33.3%	8.4e-07
GAAAGC	3339929	3339934	6	1			ACCGCA -> GAAAGC		3 -> 6	Substitution			33.3% -> 66.7%	9.5e-07
TT	3339373	3339372	0	1			#NAME?		29 -> 30	Insertion			1	1e-105
C	3318539	3318539	1	1			T -> C		4	SNP (transition)			0.5	9.5e-07
AA	3315882	3315883	2	1			GT -> AA		6 -> 9	Substitution			44.4% -> 50.0%	2.5e-09
A	3315880	3315880	1	1			G -> A		11	SNP (transition)			0.455	4.6e-15
A	3315878	3315878	1	1			C -> A		17	SNP (transversion)			0.353	4.9e-17
C	3314240	3314240	1	1			G -> C		8	SNP (transversion)			0.25	7e-07
T	3314044	3314044	1	1			A -> T		6	SNP (transversion)			0.5	1.3e-09
A	3309495	3309494	0	1			#NAME?		2	Insertion			1	4e-08
A	3296906	3296905	0	1			(A)7 -> (A)8		45	Insertion (tandem repeat)			0.267	4.5e-31
A	3287940	3287940	1	1			C -> A		21	SNP (transversion)			0.524	1.4e-32
CA	3287937	3287938	2	1			TT -> CA		16	Substitution			0.375	5e-16
G	3287935	3287935	1	1			A -> G		15	SNP (transition)			0.4	2e-17
G	3287933	3287933	1	1			T -> G		15	SNP (transversion)			0.4	1.3e-18
GC	3287930	3287931	2	1			AT -> GC		15	Substitution			0.4	7.9e-17
AG	3287925	3287926	2	1			GA -> AG		13	Substitution			0.385	4.1e-14
AA	3287920	3287921	2	1			GG -> AA		11	Substitution			0.273	1e-08
AAATA	3287839	3287843	5	1			GGTAT -> AAATA		19	Substitution			0.263	1.1e-10
A	3287837	3287837	1	1			C -> A		22	SNP (transversion)			0.318	6.7e-18
CGTG	3273136	3273139	4	1			TACC -> CGTG		19 -> 43	Substitution			89.5% -> 95.3%	6.8e-53
A	3273134	3273134	1	1			T -> A		64	SNP (transversion)			0.969	3.2e-177
G	3273131	3273131	1	1			A -> G		96	SNP (transition)			0.958	3.3e-270
CCTCG	3273124	3273128	5	1			TGCGC -> CCTCG		148 -> 210	Substitution			96.2% -> 97.3%	0
AC	3273121	3273122	2	1			TA -> AC		230	Substitution			0.97	0
C	3273114	3273115	2	1			TG -> C		260 -> 263	Deletion			92.7% -> 92.8%	0
CGTC	3273108	3273111	4	1			GTGT -> CGTC		286 -> 306	Substitution			98.6% -> 98.7%	0
A	3273106	3273106	1	1			C -> A		322	SNP (transversion)			0.994	0
AA	3267741	3267740	0	1			#NAME?		27	Insertion			1	3.2e-95
AA	3260009	3260008	0	1			#NAME?		15	Insertion			1	1e-57
TA	3255666	3255667	2	1			AC -> TA		3	Substitution			0.667	4.8e-07
ACCGG	3255659	3255663	5	1			CAACC -> ACCGG		3	Substitution			0.667	7.5e-07
T	3255656	3255656	1	1			A -> T		3	SNP (transversion)			0.667	1.2e-07
CAG	3255651	3255653	3	1			GTA -> CAG		3	Substitution			0.667	4.8e-07
AAAAAA	3254382	3254387	6	1			GGCGTG -> AAAAAA		10 -> 17	Substitution			30.0% -> 46.2%	1.5e-08
A	3254380	3254380	1	1			C -> A		20	SNP (transversion)			0.3	6.1e-16
G	3253220	3253220	1	1			C -> G		6	SNP (transversion)			0.333	3.8e-07
A	3248126	3248125	0	1			#NAME?		2	Insertion			1	6.3e-07
A	3245998	3245998	1	1			C -> A		2	SNP (transversion)			1	1e-07
C	3245995	3245995	1	1			G -> C		2	SNP (transversion)			1	6.3e-08
A	3245110	3245109	0	1			#NAME?		38	Insertion			0.289	2.4e-32
G	3242951	3242951	1	1			C -> G		13	SNP (transversion)			1	6.3e-45
TATT	3242946	3242949	4	1			CTGG -> TATT		9 -> 11	Substitution			1	3.2e-32
GACGGAACG	3242936	3242944	9	1			CCTTTTCTT -> GACGGAACG		3 -> 7	Substitution			1	5e-10
GG	3242817	3242818	2	1			CT -> GG		3	Substitution			1	1.3e-10
CA	3242814	3242815	2	1			GC -> CA		4	Substitution			1	2.5e-14
TGGAGC	3242807	3242812	6	1			GTCGTG -> TGGAGC		4	Substitution			1	1.6e-15
C	3242803	3242803	1	1			G -> C		4	SNP (transversion)			1	1e-16
AA	3239981	3239980	0	1			#NAME?		80 -> 81	Insertion			1	1e-272
G	3238501	3238501	1	1			C -> G		3	SNP (transversion)			0.667	7.5e-07
GT	3238496	3238497	2	1			TA -> GT		2	Substitution			1	2.5e-07
C	3238494	3238494	1	1			G -> C		2	SNP (transversion)			1	1.6e-07
AT	3238491	3238492	2	1			GC -> AT		2	Substitution			1	1.6e-07
G	3238487	3238487	1	1			C -> G		2	SNP (transversion)			1	1.6e-07
G	3238485	3238485	1	1			T -> G		2	SNP (transversion)			1	2.5e-08
T	3238483	3238483	1	1			A -> T		2	SNP (transversion)			1	6.3e-08
A	3238480	3238480	1	1			C -> A		2	SNP (transversion)			1	6.3e-08
C	3238478	3238478	1	1			A -> C		2	SNP (transversion)			1	1e-07
A	3238475	3238475	1	1			C -> A		2	SNP (transversion)			1	6.3e-08
C	3238440	3238440	1	1			A -> C		2	SNP (transversion)			1	4e-07
T	3230403	3230403	1	1			G -> T		15	SNP (transversion)			0.667	3e-31
T	3229133	3229133	1	1			C -> T		5	SNP (transition)			0.6	1.3e-09
TT	3229130	3229131	2	1			CA -> TT		4	Substitution			0.5	6e-07
T	3229129	3229129	1	1			G -> T		4	SNP (transversion)			0.75	2.5e-10
	3229053	3229053	1	1			(A)3 -> (A)2		2	Deletion (tandem repeat)			1	2.5e-07
G	3218125	3218125	1	1			C -> G		7	SNP (transversion)			0.286	8.4e-07
T	3218124	3218124	1	1			A -> T		7	SNP (transversion)			0.429	1.7e-08
C	3218120	3218120	1	1			G -> C		4	SNP (transversion)			0.5	6e-07
C	3218118	3218118	1	1			G -> C		4	SNP (transversion)			0.5	6e-07
G	3218059	3218059	1	1			A -> G		7	SNP (transition)			0.286	8.4e-07
G	3218056	3218056	1	1			T -> G		7	SNP (transversion)			0.286	5.3e-07
TGG	3217148	3217150	3	1			GAT -> TGG		2	Substitution			1	6.3e-08
CT	3217145	3217146	2	1			AG -> CT		2	Substitution			1	2.5e-07
AA	3210153	3210152	0	1			#NAME?		15 -> 17	Insertion			1	3.2e-53
C	3204675	3204675	1	1			A -> C		16	SNP (transversion)			0.25	1.1e-10
A	3201963	3201962	0	1			(A)6 -> (A)7		9	Insertion (tandem repeat)			0.333	1.1e-08
T	3177792	3177791	0	1			#NAME?		2	Insertion			1	1.6e-07
T	3157164	3157163	0	1			(T)7 -> (T)8		54	Insertion (tandem repeat)			0.333	1.5e-51
AA	3152752	3152753	2	1			GC -> AA		9	Substitution			0.556	1.3e-15
AAC	3152749	3152751	3	1			TCT -> AAC		6 -> 7	Substitution			50.0% -> 57.1%	6.3e-10
T	3152588	3152588	1	1			A -> T		6	SNP (transversion)			0.5	2e-08
G	3152587	3152587	1	1			A -> G		6	SNP (transition)			0.333	9.5e-07
A	3147330	3147329	0	1			#NAME?		10	Insertion			0.6	5.3e-20
A	3144389	3144389	1	1			G -> A		4	SNP (transition)			0.5	1.5e-07
A	3144385	3144385	1	1			C -> A		4	SNP (transversion)			0.5	1.5e-07
T	3112013	3112012	0	1		1048	(T)6 -> (T)7		39	Insertion (tandem repeat)	Frame Shift	MGG_06883T0	0.282	6.6e-29
GATCGGT	3087557	3087556	0	1			#NAME?		168	Insertion			0.494	2.7e-225
TCT	3087557	3087556	0	1			#NAME?		168	Insertion			0.423	1.2e-193
T	3087398	3087398	1	1	D -> E	27	G -> T	GAC -> GAA	191	SNP (transversion)	Substitution	MGG_06874T0	0.267	3.3e-127
T	3085440	3085440	1	1			A -> T		6	SNP (transversion)			0.5	1e-08
T	3064114	3064113	0	1			(T)7 -> (T)8		37	Insertion (tandem repeat)			0.378	3.8e-37
TC	3036968	3036969	2	1			AT -> TC		6	Substitution			0.5	6.3e-10
C	3036965	3036965	1	1			G -> C		5	SNP (transversion)			0.4	1e-06
G	3033684	3033684	1	1			A -> G		3	SNP (transition)			0.667	1.9e-07
T	3033681	3033681	1	1			C -> T		3	SNP (transition)			0.667	3e-07
T	3009872	3009872	1	1			C -> T		7	SNP (transition)			0.429	5.5e-10
C	3009871	3009870	0	1			+C		7	Insertion			0.429	2.8e-10
A	3009867	3009867	1	1			C -> A		7	SNP (transversion)			0.429	5.5e-10
CTT	3009863	3009865	3	1			TGC -> CTT		7	Substitution			0.429	4.4e-09
G	3005462	3005462	1	1			T -> G		6	SNP (transversion)			0.333	1.5e-07
T	3003140	3003140	1	1			G -> T		4	SNP (transversion)			0.5	6e-08
AG	3003135	3003138	4	1			CCCC -> AG		3 -> 4	Deletion			50.0% -> 66.7%	1.5e-07
TA	3003127	3003128	2	1			CT -> TA		3	Substitution			0.667	1.9e-07
T	2993160	2993159	0	1			#NAME?		16	Insertion			0.25	2.9e-10
AGATCG	2991086	2991091	6	1			GTGAGT -> AGATCG		4 -> 5	Substitution			60.0% -> 75.0%	5e-10
A	2987069	2987068	0	1		631	(A)4 -> (A)5		51	Insertion (tandem repeat)	Frame Shift	MGG_06851T0	0.922	7.9e-160
AAA	2984390	2984392	3	1			TTG -> AAA		2	Substitution			1	1.6e-07
AAAAA	2984384	2984388	5	1			CCTTG -> AAAAA		2	Substitution			1	2.5e-07
A	2967371	2967370	0	1			#NAME?		12	Insertion			0.333	3.1e-11
A	2953972	2953972	1	1			G -> A		65	SNP (transition)			0.554	1.5e-79
G	2953909	2953908	0	1			#NAME?		29	Insertion			0.931	3.2e-87
C	2953905	2953905	1	1			A -> C		29	SNP (transversion)			0.931	1.6e-84
CTC	2953900	2953902	3	1			TGT -> CTC		27	Substitution			0.963	1.1e-87
TTT	2953895	2953897	3	1			CAA -> TTT		26	Substitution			0.962	8.2e-82
C	2953889	2953889	1	1			T -> C		22	SNP (transition)			0.955	1.1e-68
CC	2953886	2953887	2	1			TT -> CC		21	Substitution			0.762	2.1e-53
T	2953882	2953882	1	1	M -> K	2	A -> T	ATG -> AAG	11	SNP (transversion)	Start Codon Loss	MGG_16188T0	0.273	1.6e-07
TTTTC	2953878	2953882	5	1	MR -> RK	2	ACGCA -> TTTTC	ATG,CGT -> AGA,AAA	6 -> 11	Substitution	Start Codon Loss	MGG_16188T0	72.7% -> 83.3%	6e-16
CAT	2953874	2953876	3	1	FT -> YA	8	TGA -> CAT	TTC,ACG -> TAT,GCG	2 -> 4	Substitution	Substitution	MGG_16188T0	75.0% -> 100.0%	1.6e-07
TT	2948998	2948997	0	1			#NAME?		97 -> 98	Insertion			1	0
AAA	2947162	2947164	3	1			CGT -> AAA		2	Substitution			1	4e-07
C	2936772	2936772	1	1			T -> C		16	SNP (transition)			0.25	1.8e-11
C	2936765	2936765	1	1			T -> C		34	SNP (transition)			0.265	1.6e-24
T	2927438	2927438	1	1			G -> T		6	SNP (transversion)			0.333	3.8e-07
TCTG	2907220	2907223	4	1			GTAA -> TCTG		2	Substitution			1	1.6e-07
TT	2889199	2889198	0	1			#NAME?		20 -> 21	Insertion			1	1e-70
A	2884587	2884587	1	1			G -> A		2	SNP (transition)			1	6.3e-08
A	2883925	2883925	1	1			G -> A		2	SNP (transition)			1	4e-08
T	2872850	2872850	1	1			G -> T		8	SNP (transversion)			0.5	1.1e-09
A	2872849	2872849	1	1			G -> A		10	SNP (transition)			0.7	1.9e-15
T	2872847	2872847	1	1			A -> T		10	SNP (transversion)			0.4	1.3e-09
TC	2872844	2872845	2	1			AT -> TC		10 -> 12	Substitution			33.3% -> 40.0%	1.2e-09
TC	2872841	2872842	2	1			AA -> TC		13	Substitution			0.308	7.1e-10
C	2872839	2872839	1	1			T -> C		15	SNP (transition)			0.4	1.9e-11
T	2872838	2872838	1	1			G -> T		15	SNP (transversion)			0.533	2.3e-11
C	2872836	2872836	1	1			A -> C		16	SNP (transversion)			0.5	7.4e-12
T	2872835	2872835	1	1			A -> T		17	SNP (transversion)			0.294	1.9e-10
T	2872832	2872832	1	1			A -> T		19	SNP (transversion)			0.316	4.1e-10
T	2872825	2872825	1	1			A -> T		33	SNP (transversion)			0.455	8.8e-22
T	2872819	2872819	1	1			A -> T		45	SNP (transversion)			0.711	4.9e-38
G	2861092	2861092	1	1			A -> G		2	SNP (transition)			1	2.5e-08
CG	2861085	2861086	2	1			TA -> CG		2	Substitution			1	1.6e-08
G	2851223	2851223	1	1	M -> V	262	A -> G	ATG -> GTG	21	SNP (transition)	Substitution	MGG_16176T0	0.714	5.2e-29
A	2851190	2851190	1	1	A -> T	229	G -> A	GCC -> ACC	74	SNP (transition)	Substitution	MGG_16176T0	0.311	4.3e-37
T	2851119	2851119	1	1	C -> F	158	G -> T	TGT -> TTT	275	SNP (transversion)	Substitution	MGG_16176T0	0.964	0
TT	2851116	2851117	2	1	S -> F	155	CC -> TT	TCC -> TTT	275	Substitution	Substitution	MGG_16176T0	0.265	2.8e-175
TTTT	2851116	2851117	2	1		155	CC -> TTTT		275	Insertion	Frame Shift	MGG_16176T0	0.385	4.9e-210
C	2851011	2851011	1	1			T -> C		16	SNP (transition)			0.938	1.6e-29
C	2850949	2850949	1	1	I -> T	80	T -> C	ATT -> ACT	8	SNP (transition)	Substitution	MGG_16176T0	0.75	2.8e-11
C	2846009	2846009	1	1			T -> C		10	SNP (transition)			1	1e-29
C	2845924	2845924	1	1			T -> C		4	SNP (transition)			1	6.3e-10
A	2845467	2845467	1	1			G -> A		2	SNP (transition)			1	6.3e-08
C	2824084	2824084	1	1			T -> C		3	SNP (transition)			0.667	7.5e-07
GGAAGC	2824077	2824082	6	1			TCCCTG -> GGAAGC		3	Substitution			0.667	1.2e-07
T	2791016	2791016	1	1			G -> T		3	SNP (transversion)			0.667	4.8e-08
G	2791014	2791014	1	1			C -> G		3	SNP (transversion)			0.667	3e-08
C	2791008	2791008	1	1			G -> C		6	SNP (transversion)			0.5	3.2e-07
G	2781724	2781724	1	1			T -> G		2	SNP (transversion)			1	6.3e-07
G	2747394	2747394	1	1			C -> G		5	SNP (transversion)			0.4	6.3e-07
T	2747392	2747392	1	1			A -> T		5	SNP (transversion)			0.4	6.3e-07
CG	2747390	2747391	2	1			TC -> CG		5	Substitution			0.6	5e-09
AA	2745745	2745744	0	1			#NAME?		73 -> 75	Insertion			1	3.2e-263
ATC	2727613	2727615	3	1			CAG -> ATC		5	Substitution			1	1e-18
T	2727611	2727611	1	1			C -> T		5	SNP (transition)			1	1e-19
TTT	2727607	2727609	3	1			ACA -> TTT		5	Substitution			1	3.2e-18
ATCCCTTTC	2727597	2727605	9	1			GCTTACGAA -> ATCCCTTTC		2 -> 4	Substitution			1	1.6e-07
A	2726632	2726632	1	1			G -> A		3	SNP (transition)			1	1e-09
CAT	2726626	2726628	3	1			AGA -> CAT		2	Substitution			1	1.6e-07
GT	2726623	2726624	2	1			TC -> GT		2	Substitution			1	2.5e-07
C	2726620	2726620	1	1			A -> C		2	SNP (transversion)			1	6.3e-07
A	2726618	2726618	1	1			T -> A		2	SNP (transversion)			1	2.5e-07
CTCA	2726612	2726615	4	1			TAAC -> CTCA		2	Substitution			1	4e-07
TTTC	2726606	2726609	4	1			ACAA -> TTTC		2	Substitution			1	2.5e-07
AA	2726494	2726495	2	1			CT -> AA		2	Substitution			1	1.6e-07
T	2726491	2726491	1	1			G -> T		3	SNP (transversion)			1	1e-09
C	2726489	2726489	1	1			A -> C		3	SNP (transversion)			1	1.6e-08
T	2726487	2726487	1	1			G -> T		4	SNP (transversion)			1	6.3e-14
A	2722188	2722187	0	1			#NAME?		51	Insertion			0.294	3.2e-42
A	2709887	2709887	1	1			C -> A		2	SNP (transversion)			1	6.3e-07
AA	2696961	2696960	0	1			#NAME?		32	Insertion			1	6.3e-116
T	2689565	2689564	0	1			#NAME?		13	Insertion			0.385	4.1e-14
C	2686599	2686599	1	1			G -> C		4	SNP (transversion)			0.5	3.8e-07
C	2676104	2676104	1	1			T -> C		2	SNP (transition)			1	2.5e-07
AAA	2658007	2658006	0	1			#NAME?		52 -> 56	Insertion			1	6.3e-188
TG	2657846	2657845	0	1			#NAME?		30	Insertion			1	1e-90
AGCTATA	2655800	2655806	7	1			TTTGGAC -> AGCTATA		6	Substitution			0.5	7.9e-08
TT	2645998	2645999	2	1			AG -> TT		6	Substitution			0.5	6.3e-10
TT	2643803	2643802	0	1			#NAME?		153 -> 156	Insertion			1	0
T	2636736	2636735	0	1			(T)7 -> (T)8		5	Insertion (tandem repeat)			0.4	2.5e-07
G	2636283	2636283	1	1			C -> G		2	SNP (transversion)			1	6.3e-08
CTCC	2636278	2636281	4	1			AATA -> CTCC		2	Substitution			1	1.6e-07
AA	2635654	2635653	0	1			#NAME?		43	Insertion			1	1.6e-155
A	2632696	2632695	0	1			(A)6 -> (A)7		2	Insertion (tandem repeat)			1	2.5e-07
T	2631598	2631597	0	1			#NAME?		12	Insertion			0.333	1.2e-11
A	2623232	2623232	1	1			T -> A		18	SNP (transversion)			0.278	8.5e-13
AA	2621579	2621580	2	1	P -> N	742	CC -> AA	CCC -> AAC	160 -> 168	Substitution	Substitution	MGG_06759T0	36.9% -> 38.1%	1.1e-132
C	2621576	2621576	1	1	K -> Q	739	A -> C	AAG -> CAG	197	SNP (transversion)	Substitution	MGG_06759T0	0.477	1.4e-243
CAG	2621576	2621575	0	1	-> Q	739	#NAME?	-> CAG	197	Insertion	Insertion	MGG_06759T0	0.477	9e-272
GAAGCCCAAGACCAAGAAGATCAAGGAGACCAAGGTCGAGGAGGAGGAGCTGAACAA	2621575	2621574	0	1	K -> KKPKTKKIKETKVEEEELNK	738	#NAME?	AAG -> AAG,AAG,CCC,AAG,ACC,AAG,AAG,ATC,AAG,GAG,ACC,AAG,GTC,GAG,GAG,GAG,GAG,CTG,AAC,AAG	213 -> 1001	Insertion	Insertion	MGG_06759T0	85.9% -> 90.6%	0
TT	2612589	2612589	1	1			G -> TT		2	Insertion			1	6.3e-07
TTGG	2612581	2612584	4	1			CAAA -> TTGG		2	Substitution			1	1.6e-07
A	2609437	2609437	1	1			C -> A		2	SNP (transversion)			1	1.6e-07
AA	2609016	2609017	2	1	W -> K	298	TG -> AA	TGG -> AAG	3	Substitution	Substitution	MGG_16162T0	0.667	4.8e-07
C	2594906	2594906	1	1	G -> A	713	G -> C	GGC -> GCC	4	SNP (transversion)	Substitution	MGG_06749T0	0.5	3.8e-07
C	2589914	2589914	1	1			A -> C		8	SNP (transversion)			0.25	2.8e-07
AAAAAA	2580810	2580815	6	1			GGCCCT -> AAAAAA		2 -> 3	Substitution			66.7% -> 100.0%	4.8e-07
	2566776	2566776	1	1		1869	#NAME?		2	Deletion	Frame Shift	MGG_06739T0	1	1e-07
A	2566695	2566695	1	1		1950	G -> A	TAC -> TAT	3	SNP (transition)	None	MGG_06739T0	0.667	1.9e-07
AAT	2555767	2555769	3	1			TGA -> AAT		7	Substitution			0.286	8.4e-07
A	2555766	2555766	1	1			G -> A		7	SNP (transition)			0.429	1.1e-09
T	2543047	2543046	0	1			#NAME?		34	Insertion			0.324	9e-31
T	2542847	2542846	0	1		194	#NAME?		23	Insertion	Frame Shift	MGG_06732T0	0.304	1.5e-20
AG	2534928	2534929	2	1	K -> L	952	TT -> AG	AAA -> CTA	4	Substitution	Substitution	MGG_16160T0	0.5	9.5e-07
G	2532716	2532716	1	1		3165	T -> G	GTA -> GTC	5	SNP (transversion)	None	MGG_16160T0	0.4	1e-06
TGTTGGGG	2532707	2532714	7	2	LYA -> SPT	3167	GGCATATA -> TGTTGGGG	TTA,TAT,GCC -> TCC,CCA,ACA	5	Substitution	Substitution	MGG_16160T0	0.4	1e-06
CG	2532703	2532704	2	1	GN -> GD	3177	TT -> CG	GGA,AAT -> GGC,GAT	4	Substitution	Substitution	MGG_16160T0	0.5	1.5e-07
AAAGAAAAAGAGGAGCTC	2531355	2531372	18	1			GTTCGTTTTTCCCTCTCG -> AAAGAAAAAGAGGAGCTC		6 -> 38	Substitution			83.3% -> 100.0%	2.5e-16
AA	2526633	2526632	0	1			#NAME?		26	Insertion			1	2.5e-94
TT	2524081	2524080	0	1			#NAME?		114 -> 115	Insertion			1	0
T	2521903	2521903	1	1			A -> T		2	SNP (transversion)			1	2.5e-07
T	2521901	2521901	1	1			A -> T		2	SNP (transversion)			1	6.3e-08
CCCCAC	2521894	2521899	6	1			TTTTGT -> CCCCAC		2	Substitution			1	1e-07
TC	2521891	2521892	2	1			GG -> TC		2	Substitution			1	4e-08
A	2521889	2521889	1	1			T -> A		2	SNP (transversion)			1	4e-08
C	2520334	2520334	1	1			T -> C		6	SNP (transition)			0.333	9.5e-07
TC	2518419	2518420	2	1			GT -> TC		5	Substitution			0.4	1e-06
C	2518417	2518417	1	1			A -> C		5	SNP (transversion)			0.4	6.3e-07
A	2518415	2518415	1	1			C -> A		5	SNP (transversion)			0.4	6.3e-07
TT	2511286	2511285	0	1			#NAME?		353 -> 359	Insertion			1	0
T	2509285	2509284	0	1			(T)7 -> (T)8		4425	Insertion (tandem repeat)			0.252	0
AAA	2507872	2507874	3	1			TGT -> AAA		4 -> 5	Substitution			50.0% -> 60.0%	6e-07
AA	2507868	2507869	2	1			CT -> AA		6	Substitution			0.5	1.3e-09
T	2504700	2504700	1	1			C -> T		5	SNP (transition)			0.4	4e-07
G	2504072	2504072	1	1			C -> G		109	SNP (transversion)			1	0
C	2504070	2504070	1	1			T -> C		96	SNP (transition)			1	0
TTACGG	2504061	2504066	6	1			CGCAAC -> TTACGG		63 -> 86	Substitution			97.1% -> 100.0%	1.3e-208
T	2504057	2504057	1	1			A -> T		54	SNP (transversion)			1	2.5e-184
AT	2504054	2504055	2	1			CA -> AT		38 -> 45	Substitution			97.4% -> 97.8%	1.2e-128
T	2504052	2504052	1	1			A -> T		32	SNP (transversion)			1	6.3e-100
TTTTTT	2504045	2504050	6	1			AGGAAG -> TTTTTT		15 -> 32	Substitution			93.3% -> 100.0%	2.4e-37
G	2503866	2503866	1	1			T -> G		19	SNP (transversion)			0.421	1.2e-20
T	2503864	2503864	1	1			G -> T		27	SNP (transversion)			0.519	7.9e-37
AA	2501686	2501685	0	1			#NAME?		522 -> 539	Insertion			1	0
C	2501494	2501494	1	1			T -> C		15	SNP (transition)			0.4	3.1e-16
T	2498986	2498985	0	1			(T)6 -> (T)7		3	Insertion (tandem repeat)			1	7.9e-12
A	2487903	2487902	0	1			(A)6 -> (A)7		2170	Insertion (tandem repeat)			0.332	0
AA	2487791	2487790	0	1			#NAME?		2789 -> 2816	Insertion			0.999	0
C	2483533	2483533	1	1	Q -> P	59	A -> C	CAA -> CCA	7	SNP (transversion)	Substitution	MGG_16159T0	0.286	3.3e-07
GAACCACCGTTGCTGGAGCCGGAACCGCCGTTGGAAGAGCCA	2481742	2481741	0	1	X -> XGSSNGGSGSSNGGS	1341	#NAME?	NNT -> NNT,GGC,TCT,TCC,AAC,GGC,GGT,TCC,GGC,TCC,AGC,AAC,GGT,GGT,TCT	53 -> 119	Insertion	Insertion	MGG_11870T0	96.4% -> 98.4%	1e-154
TT	2480916	2480917	2	1			CA -> TT		4 -> 5	Substitution			50.0% -> 60.0%	9.5e-07
A	2466465	2466464	0	1			(A)3 -> (A)4		3	Insertion (tandem repeat)			0.667	3e-07
T	2466445	2466444	0	1			#NAME?		4	Insertion			0.5	2.4e-07
TT	2459625	2459624	0	1			#NAME?		103 -> 106	Insertion			1	0
TT	2436211	2436210	0	1			#NAME?		39	Insertion			1	3.2e-137
T	2434832	2434832	1	1			C -> T		4	SNP (transition)			0.5	9.5e-07
A	2430678	2430677	0	1			(A)6 -> (A)7		2	Insertion (tandem repeat)			1	4e-07
T	2414693	2414692	0	1			(T)5 -> (T)6		8	Insertion (tandem repeat)			0.25	7e-07
A	2414439	2414439	1	1			G -> A		23	SNP (transition)			0.348	1.9e-17
	2410881	2410881	1	1			#NAME?		3	Deletion			0.667	7.5e-07
T	2410878	2410878	1	1			G -> T		3	SNP (transversion)			0.667	7.5e-08
T	2410876	2410876	1	1			A -> T		3	SNP (transversion)			0.667	7.5e-08
A	2410871	2410871	1	1			G -> A		4	SNP (transition)			0.5	2.4e-07
ACCTCAA	2410863	2410869	7	1			GAGGTGT -> ACCTCAA		4	Substitution			0.5	6e-07
T	2397536	2397535	0	1			(T)6 -> (T)7		26	Insertion (tandem repeat)			0.269	6.5e-16
C	2394639	2394639	1	1			G -> C		12	SNP (transversion)			0.333	3.1e-13
A	2390233	2390232	0	1			#NAME?		62	Insertion			0.29	7.2e-45
AA	2387023	2387024	2	1			TC -> AA		27	Substitution			0.259	3.5e-17
TT	2386609	2386610	2	1			AG -> TT		7	Substitution			0.286	8.4e-07
A	2385837	2385837	1	1			C -> A		5	SNP (transversion)			0.4	1e-06
T	2385833	2385833	1	1			C -> T		4	SNP (transition)			0.5	3.8e-07
A	2382653	2382652	0	1		124	#NAME?		45	Insertion	Frame Shift	MGG_06683T0	0.333	3.4e-37
A	2381662	2381661	0	1			(A)6 -> (A)7		14	Insertion (tandem repeat)			0.357	2e-15
AA	2364274	2364273	0	1			#NAME?		69 -> 71	Insertion			1	3.2e-242
TT	2362318	2362319	2	1			CC -> TT		2	Substitution			1	1.6e-07
GC	2362315	2362316	2	1			CA -> GC		2 -> 3	Substitution			1	1.6e-07
TCTC	2362310	2362313	4	1			GTAT -> TCTC		4	Substitution			1	2.5e-14
A	2361936	2361935	0	1			#NAME?		7	Insertion			0.429	1.4e-10
T	2361689	2361689	1	1			G -> T		4	SNP (transversion)			0.5	3.8e-07
TTTTTTTT	2355536	2355543	8	1			AAAACGGC -> TTTTTTTT		12 -> 21	Substitution			33.3% -> 52.9%	3.1e-11
TT	2340910	2340909	0	1			#NAME?		79 -> 80	Insertion			1	2.5e-269
TT	2332795	2332794	0	1			#NAME?		80 -> 81	Insertion			1	1e-272
G	2330003	2330003	1	1			A -> G		26	SNP (transition)			0.346	6.2e-24
AG	2329993	2329994	2	1			TT -> AG		52	Substitution			0.365	2.4e-53
TT	2329013	2329012	0	1			#NAME?		560 -> 568	Insertion			0.998	0
TT	2327665	2327664	0	1			#NAME?		239 -> 244	Insertion			1	0
TT	2325576	2325575	0	1			#NAME?		426	Insertion			1	0
T	2321030	2321030	1	1	A -> S	43	G -> T	GCC -> TCC	2	SNP (transversion)	Substitution	MGG_16151T0	1	4e-07
C	2316339	2316339	1	1			A -> C		5	SNP (transversion)			0.4	1e-06
G	2308330	2308330	1	1			C -> G		8	SNP (transversion)			0.375	3.5e-09
A	2308329	2308329	1	1			T -> A		8	SNP (transversion)			0.375	5.6e-08
GG	2308324	2308325	2	1			AC -> GG		6	Substitution			0.333	9.5e-07
T	2307598	2307598	1	1			C -> T		11	SNP (transition)			0.273	1e-08
G	2307597	2307597	1	1			A -> G		11	SNP (transition)			0.364	5.2e-11
T	2307596	2307596	1	1			G -> T		11	SNP (transversion)			0.273	2.1e-08
T	2307595	2307595	1	1			C -> T		11	SNP (transition)			0.455	1.5e-14
C	2307593	2307593	1	1			T -> C		11	SNP (transition)			0.273	8.2e-08
A	2307587	2307587	1	1			G -> A		7	SNP (transition)			0.429	2.2e-09
C	2307438	2307438	1	1			A -> C		4	SNP (transversion)			0.5	9.5e-07
T	2307437	2307437	1	1			C -> T		4	SNP (transition)			0.75	5e-10
CAAACC	2307431	2307436	6	1			AGCGTT -> CAAACC		4	Substitution			0.5	6e-07
T	2306453	2306453	1	1			G -> T		7	SNP (transversion)			0.286	5.3e-07
C	2304360	2304360	1	1			G -> C		7	SNP (transversion)			0.429	5.5e-07
G	2304357	2304357	1	1			T -> G		7	SNP (transversion)			0.429	1.7e-08
G	2304355	2304355	1	1			T -> G		7	SNP (transversion)			0.571	5.5e-10
G	2304353	2304353	1	1			T -> G		7	SNP (transversion)			0.286	3.3e-07
C	2304352	2304352	1	1			G -> C		7	SNP (transversion)			0.429	1.1e-09
G	2304351	2304351	1	1			T -> G		7	SNP (transversion)			0.429	2.8e-10
TT	2303075	2303076	2	1			GG -> TT		38	Substitution			0.658	1.7e-73
TTTT	2303070	2303073	4	1			CCAG -> TTTT		16 -> 32	Substitution			25.0% -> 62.5%	1.1e-10
AAAAAAAAA	2298729	2298737	9	1			CTCCTTGGT -> AAAAAAAAA		4 -> 33	Substitution			37.5% -> 81.8%	9.5e-07
TT	2297532	2297531	0	1			#NAME?		2664 -> 2719	Insertion			0.999	0
G	2297348	2297348	1	1			C -> G		15	SNP (transversion)			0.267	1.4e-11
G	2297347	2297347	1	1			C -> G		15	SNP (transversion)			0.333	3e-15
C	2297345	2297345	1	1			T -> C		12	SNP (transition)			0.333	7.8e-11
AAA	2288015	2288014	0	1			#NAME?		95 -> 137	Insertion			98.9% -> 99.3%	0
GTCG	2287797	2287800	4	1			TCAT -> GTCG		2	Substitution			1	1.6e-07
A	2287795	2287795	1	1			G -> A		2	SNP (transition)			1	4e-08
C	2287793	2287793	1	1			T -> C		2	SNP (transition)			1	4e-08
A	2287791	2287791	1	1			G -> A		2	SNP (transition)			1	1.6e-08
TTAT	2287783	2287786	4	1			CAGG -> TTAT		2	Substitution			1	1e-08
GCGCG	2287775	2287779	5	1			TTAGA -> GCGCG		2	Substitution			1	1e-08
G	2287772	2287772	1	1			C -> G		3	SNP (transversion)			0.667	3e-08
A	2287770	2287770	1	1			T -> A		3	SNP (transversion)			0.667	3e-08
GG	2287507	2287508	2	1			AA -> GG		3	Substitution			1	6.3e-11
TTTTT	2285676	2285680	5	1			CAAAA -> TTTTT		11 -> 13	Substitution			27.3% -> 38.5%	2.1e-08
T	2280348	2280348	1	1			A -> T		5	SNP (transversion)			0.6	5e-09
G	2273112	2273112	1	1			T -> G		7	SNP (transversion)			0.286	8.4e-07
TT	2272249	2272248	0	1			#NAME?		111	Insertion			1	0
T	2267619	2267618	0	1			#NAME?		9	Insertion			0.444	5e-13
T	2243253	2243253	1	1			G -> T		7	SNP (transversion)			0.429	1.7e-08
T	2243250	2243250	1	1			A -> T		4	SNP (transversion)			0.75	2.5e-10
TT	2243247	2243248	2	1			CG -> TT		3	Substitution			0.667	4.8e-07
A	2238002	2238001	0	1			#NAME?		251	Insertion			0.781	0
A	2238002	2238001	0	1			#NAME?		251	Insertion			0.94	0
T	2235816	2235815	0	1			#NAME?		16	Insertion			0.25	7.2e-10
TT	2222378	2222377	0	1			#NAME?		278 -> 279	Insertion			1	0
TT	2222288	2222287	0	1			#NAME?		336 -> 337	Insertion			1	0
A	2214231	2214231	1	1			T -> A		2	SNP (transversion)			1	1e-07
A	2214229	2214229	1	1			C -> A		3	SNP (transversion)			1	6.3e-11
A	2214228	2214228	1	1			C -> A		4	SNP (transversion)			0.5	9.5e-07
TT	2214110	2214109	0	1			#NAME?		102 -> 103	Insertion			1	0
G	2207675	2207675	1	1			A -> G		2	SNP (transition)			1	4e-08
TT	2207316	2207315	0	1			#NAME?		180 -> 181	Insertion			1	0
A	2194241	2194240	0	1			(A)7 -> (A)8		17	Insertion (tandem repeat)			0.353	1.2e-17
C	2191956	2191956	1	1			T -> C		12	SNP (transition)			0.25	5.5e-08
CT	2190016	2190017	2	1			AA -> CT		5	Substitution			0.4	1e-06
TT	2189295	2189294	0	1			#NAME?		48 -> 50	Insertion			1	1e-168
A	2169974	2169973	0	1			#NAME?		16	Insertion			0.25	7.2e-10
AT	2168449	2168448	0	1			#NAME?		2	Insertion			1	4e-07
T	2156883	2156882	0	1			#NAME?		6	Insertion			0.333	3.8e-07
T	2146935	2146934	0	1			#NAME?		21	Insertion			0.429	5.6e-16
C	2142703	2142703	1	1			G -> C		3	SNP (transversion)			0.667	1.2e-07
A	2142699	2142699	1	1			T -> A		3	SNP (transversion)			0.667	1.2e-07
TTCAA	2142693	2142697	5	1			AATTC -> TTCAA		3	Substitution			0.667	1.2e-07
A	2140415	2140414	0	1			#NAME?		134	Insertion			0.306	1.6e-109
TT	2136184	2136185	2	1			AG -> TT		3	Substitution			0.667	3e-08
T	2136182	2136182	1	1			G -> T		3	SNP (transversion)			0.667	4.8e-08
C	2136180	2136180	1	1			T -> C		3	SNP (transition)			0.667	1.2e-07
TCT	2136176	2136178	3	1			GAC -> TCT		3	Substitution			0.667	1.2e-07
G	2136000	2136000	1	1			T -> G		12	SNP (transversion)			0.417	2.5e-16
G	2135999	2135999	1	1			T -> G		12	SNP (transversion)			0.25	3.5e-09
C	2135997	2135997	1	1			T -> C		12	SNP (transition)			0.25	1.4e-08
T	2135994	2135994	1	1			A -> T		8	SNP (transversion)			0.375	7e-09
AA	2131612	2131611	0	1			#NAME?		2307 -> 2351	Insertion			0.999	0
C	2129555	2129555	1	1			T -> C		6	SNP (transition)			0.5	4e-11
CG	2129548	2129552	5	1			TCAAA -> CG		7	Deletion			0.429	1.4e-10
T	2129546	2129546	1	1			A -> T		7	SNP (transversion)			0.429	2.8e-10
CC	2129540	2129541	2	1			TG -> CC		5 -> 6	Substitution			50.0% -> 60.0%	6.3e-10
TT	2129192	2129193	2	1			AG -> TT		22 -> 24	Substitution			81.8% -> 83.3%	4.6e-58
TTT	2129188	2129190	3	1			CAG -> TTT		6 -> 14	Substitution			50.0% -> 78.6%	5e-09
AA	2097754	2097753	0	1			#NAME?		54 -> 58	Insertion			1	1e-189
AA	2097679	2097678	0	1			#NAME?		88 -> 90	Insertion			1	0
AA	2072689	2072688	0	1			#NAME?		48 -> 53	Insertion			1	2.5e-178
AA	2070934	2070933	0	1			#NAME?		12 -> 13	Insertion			1	6.3e-44
GTGT	2068646	2068649	4	1			AAAA -> GTGT		2	Substitution			1	6.3e-07
A	2068644	2068644	1	1			C -> A		3	SNP (transversion)			1	5e-10
T	2065683	2065683	1	1	G -> S	4438	C -> T	GGC -> AGC	8	SNP (transition)	Substitution	MGG_02491T0	0.25	4.4e-07
A	2065677	2065677	1	1	M -> L	4444	T -> A	ATG -> TTG	6	SNP (transversion)	Substitution	MGG_02491T0	0.333	2.4e-07
G	2064479	2064479	1	1			A -> G		3	SNP (transition)			1	6.3e-11
C	2064478	2064478	1	1			G -> C		4	SNP (transversion)			0.5	6e-07
C	2064476	2064476	1	1			G -> C		9	SNP (transversion)			0.333	2.7e-09
C	2064475	2064475	1	1			T -> C		10	SNP (transition)			0.6	8.3e-19
CTCG	2064471	2064474	4	1			AGGT -> CTCG		10 -> 13	Substitution			30.8% -> 40.0%	2.8e-12
G	2064470	2064470	1	1			A -> G		15	SNP (transition)			0.267	2.2e-12
T	2064470	2064470	1	1			A -> T		15	SNP (transversion)			0.267	2.2e-12
A	2064469	2064469	1	1			C -> A		16	SNP (transversion)			0.313	4.4e-16
T	2064469	2064469	1	1			C -> T		16	SNP (transition)			0.25	2.9e-12
T	2064467	2064467	1	1			A -> T		18	SNP (transversion)			0.278	2.7e-15
T	2064466	2064466	1	1			A -> T		21	SNP (transversion)			0.429	1.9e-29
T	2064465	2064465	1	1			A -> T		23	SNP (transversion)			0.304	6.1e-22
T	2061494	2061493	0	1			#NAME?		23	Insertion			0.261	1e-16
GA	2061384	2061385	2	1			TT -> GA		7	Substitution			0.286	5.3e-07
AC	2061378	2061379	2	1			CT -> AC		6	Substitution			0.333	9.5e-07
AA	2051653	2051652	0	1			#NAME?		4	Insertion			0.5	9.5e-07
T	2034616	2034615	0	1			#NAME?		72	Insertion			0.306	2.8e-57
GGACAAT	2020099	2020105	7	1			TCGTCTA -> GGACAAT		97 -> 112	Substitution			75.3% -> 79.5%	3.4e-234
CTA	2020095	2020097	3	1			GCT -> CTA		66 -> 73	Substitution			69.0% -> 71.2%	6.8e-153
A	2020093	2020093	1	1			C -> A		62	SNP (transversion)			0.758	1.5e-146
ACTTCAG	2020085	2020091	7	1			CGAGTGC -> ACTTCAG		37 -> 58	Substitution			62.2% -> 72.7%	3e-62
GC	2020082	2020083	2	1			TA -> GC		32 -> 33	Substitution			56.3% -> 57.6%	7.4e-48
TG	2019924	2019925	2	1			GA -> TG		38 -> 40	Substitution			42.1% -> 45.0%	2.3e-46
TGAT	2019918	2019921	4	1			CAGC -> TGAT		49 -> 62	Substitution			55.1% -> 60.3%	4.9e-68
GC	2019915	2019916	2	1			CG -> GC		65 -> 97	Substitution			66.2% -> 78.4%	1.5e-125
C	2019911	2019911	1	1			G -> C		123	SNP (transversion)			0.675	4.7e-242
	2019908	2019908	1	1			-C		124	Deletion			0.669	7.6e-134
GGG	2019905	2019907	3	1			CAT -> GGG		145 -> 177	Substitution			83.3% -> 85.9%	0
CTG	2019901	2019903	3	1			TAA -> CTG		201 -> 217	Substitution			83.6% -> 84.3%	0
T	2017802	2017802	1	1			G -> T		10	SNP (transversion)			0.3	2.4e-07
C	2017794	2017794	1	1			T -> C		12	SNP (transition)			0.25	2.8e-08
TT	1997221	1997220	0	1			#NAME?		46	Insertion			1	1.6e-152
A	1990993	1990992	0	1			#NAME?		5	Insertion			0.8	5e-12
A	1990993	1990992	0	1			#NAME?		5	Insertion			0.6	1.3e-09
A	1990884	1990883	0	1			(A)6 -> (A)7		26	Insertion (tandem repeat)			0.308	3.9e-20
AA	1988959	1988958	0	1			#NAME?		83	Insertion			1	3.2e-291
AAGCAA	1985798	1985803	6	1			GCCGGC -> AAGCAA		6 -> 16	Substitution			42.9% -> 73.3%	1.7e-08
AAA	1985794	1985796	3	1			CGG -> AAA		17 -> 18	Substitution			82.4% -> 83.3%	2.6e-44
CAC	1985790	1985792	3	1			ATA -> CAC		21 -> 23	Substitution			85.7% -> 87.0%	5.3e-57
TCGAA	1985784	1985788	5	1			CAAGT -> TCGAA		35 -> 42	Substitution			92.9% -> 94.9%	1.5e-103
CA	1981093	1981094	2	1			AT -> CA		2	Substitution			1	2.5e-07
AA	1981090	1981091	2	1			GT -> AA		2	Substitution			1	4e-07
AA	1980458	1980457	0	1			(AA)3 -> (AA)4		687	Insertion (tandem repeat)			0.258	0
GGG	1972078	1972080	3	1			AAC -> GGG		109 -> 115	Substitution			80.7% -> 80.9%	2.4e-251
AAG	1972073	1972075	3	1			TTA -> AAG		77 -> 99	Substitution			72.7% -> 78.8%	1.6e-172
CGCC	1972068	1972071	4	1			ACGA -> CGCC		67 -> 76	Substitution			65.7% -> 71.1%	5.2e-115
ATA	1972064	1972066	3	1			GGG -> ATA		32	Substitution			0.344	5.1e-30
CC	1972061	1972062	2	1			GT -> CC		30	Substitution			0.333	3e-24
CA	1972058	1972059	2	1			GT -> CA		28 -> 29	Substitution			32.1% -> 34.5%	6.8e-21
AAG	1971974	1971976	3	1			CTT -> AAG		19 -> 40	Substitution			73.7% -> 85.0%	7.3e-43
TCT	1971970	1971972	3	1			ATC -> TCT		62 -> 104	Substitution			90.3% -> 94.2%	2.4e-183
GGGCAA	1971961	1971966	6	1			ATCGTT -> GGGCAA		168 -> 208	Substitution			95.2% -> 95.8%	0
AGGC	1971956	1971959	4	1			GAAA -> AGGC		221 -> 289	Substitution			97.7% -> 98.0%	0
GCG	1971952	1971954	3	1			TGT -> GCG		314 -> 343	Substitution			98.3% -> 98.4%	0
CG	1960842	1960843	2	1			TT -> CG		5	Substitution			0.6	1.3e-09
AA	1951801	1951800	0	1			#NAME?		138 -> 139	Insertion			1	0
TT	1949766	1949765	0	1			#NAME?		37	Insertion			1	7.9e-123
TT	1919260	1919259	0	1			#NAME?		4	Insertion			0.75	1e-06
T	1899978	1899977	0	1			#NAME?		17	Insertion			0.294	2e-15
T	1893521	1893520	0	1			(T)7 -> (T)8		12	Insertion (tandem repeat)			0.5	1.5e-14
T	1866182	1866181	0	1			(T)7 -> (T)8		267	Insertion (tandem repeat)			0.303	2.8e-206
C	1853918	1853918	1	1			A -> C		2	SNP (transversion)			1	6.3e-08
A	1852270	1852270	1	1			C -> A		2	SNP (transversion)			1	4e-08
A	1819475	1819475	1	1			G -> A		2	SNP (transition)			1	4e-07
C	1789777	1789777	1	1		711	G -> C	GCC -> GCG	2	SNP (transversion)	None	MGG_02420T0	1	1.6e-07
A	1755570	1755569	0	1			#NAME?		14	Insertion			0.357	2e-14
C	1755115	1755115	1	1			T -> C		15	SNP (transition)			0.267	1.4e-11
C	1742305	1742305	1	1			A -> C		5	SNP (transversion)			0.4	1e-06
C	1742302	1742302	1	1			A -> C		5	SNP (transversion)			0.4	1e-06
AA	1738204	1738203	0	1			#NAME?		313 -> 315	Insertion			1	0
A	1737500	1737499	0	1			(A)6 -> (A)7		8	Insertion (tandem repeat)			0.5	7e-13
G	1733058	1733058	1	1			C -> G		3	SNP (transversion)			0.667	4.8e-07
GG	1725628	1725629	2	1			AT -> GG		2	Substitution			1	1.6e-07
AC	1725624	1725625	2	1			TA -> AC		2	Substitution			1	1e-07
T	1680265	1680265	1	1			C -> T		7	SNP (transition)			0.286	8.4e-07
A	1670386	1670385	0	1			#NAME?		42	Insertion			0.929	1.1e-113
A	1670386	1670385	0	1			#NAME?		42	Insertion			0.262	4.2e-24
G	1670386	1670385	0	1			#NAME?		42	Insertion			0.69	3.2e-80
C	1664985	1664985	1	1			T -> C		4	SNP (transition)			0.5	1.5e-07
C	1664982	1664982	1	1			T -> C		4	SNP (transition)			0.5	2.4e-07
G	1657588	1657588	1	1			A -> G		2	SNP (transition)			1	1e-07
T	1657581	1657581	1	1			C -> T		2	SNP (transition)			1	2.5e-08
A	1637469	1637468	0	1			#NAME?		38	Insertion			0.263	4.6e-23
T	1587663	1587663	1	1			G -> T		3	SNP (transversion)			1	1e-09
AG	1587659	1587660	2	1			CT -> AG		7 -> 9	Substitution			1	1.6e-24
TAA	1587655	1587657	3	1			GTC -> TAA		11 -> 17	Substitution			1	3.2e-39
GAAAAA	1587648	1587653	6	1			AGCTTG -> GAAAAA		17 -> 20	Substitution			1	1.6e-58
ACT	1587644	1587646	3	1			GTA -> ACT		22 -> 24	Substitution			95.5% -> 95.8%	7e-73
CA	1587631	1587632	2	1			TC -> CA		50	Substitution			0.98	2e-175
T	1587624	1587624	1	1			C -> T		81	SNP (transition)			0.988	8.1e-279
T	1587620	1587620	1	1			C -> T		85	SNP (transition)			0.988	0
C	1587600	1587600	1	1			T -> C		201	SNP (transition)			0.995	0
T	1587555	1587555	1	1			C -> T		285	SNP (transition)			0.986	0
A	1587552	1587552	1	1			G -> A		284	SNP (transition)			0.986	0
A	1587543	1587543	1	1			C -> A		277	SNP (transversion)			0.989	0
T	1587524	1587524	1	1			A -> T		221	SNP (transversion)			0.986	0
A	1587488	1587488	1	1			G -> A		31	SNP (transition)			0.968	3.1e-98
CG	1587485	1587486	2	1			AA -> CG		30	Substitution			0.967	4.8e-92
CCG	1587481	1587483	3	1			GGT -> CCG		19 -> 22	Substitution			1	1.6e-61
	1587268	1587269	2	1			#NAME?		90 -> 97	Deletion			79.4% -> 85.6%	1.1e-126
T	1587254	1587254	1	1			C -> T		255	SNP (transition)			0.988	0
G	1587243	1587243	1	1	S -> T	5	C -> G	AGC -> ACC	292	SNP (transversion)	Substitution	MGG_16107T0	0.99	0
G	1587234	1587234	1	1	V -> A	14	A -> G	GTG -> GCG	336	SNP (transition)	Substitution	MGG_16107T0	0.991	0
C	1587229	1587229	1	1	I -> V	19	T -> C	ATC -> GTC	371	SNP (transition)	Substitution	MGG_16107T0	0.992	0
T	1587223	1587223	1	1	V -> M	25	C -> T	GTG -> ATG	402	SNP (transition)	Substitution	MGG_16107T0	0.99	0
A	1587212	1587212	1	1		36	T -> A	CGA -> CGT	532	SNP (transversion)	None	MGG_16107T0	0.996	0
T	1587202	1587202	1	1	P -> T	46	G -> T	CCC -> ACC	588	SNP (transversion)	Substitution	MGG_16107T0	0.986	0
T	1587193	1587193	1	1	E -> K	55	C -> T	GAG -> AAG	606	SNP (transition)	Substitution	MGG_16107T0	0.995	0
GC	1587159	1587160	2	1	I -> A	88	AT -> GC	ATA -> GCA	322 -> 327	Substitution	Substitution	MGG_16107T0	75.8% -> 77.0%	0
C	1587156	1587156	1	1			A -> C		339	SNP (transversion)			0.265	6.4e-196
	1587156	1587156	1	1			#NAME?		339	Deletion			0.732	0
C	1587101	1587101	1	1			T -> C		504	SNP (transition)			0.984	0
A	1587045	1587045	1	1			G -> A		357	SNP (transition)			0.997	0
TTC	1587028	1587029	2	1			CA -> TTC		201 -> 206	Insertion			97.6% -> 98.0%	0
GG	1587021	1587022	2	1			AA -> GG		166	Substitution			1	0
C	1586986	1586986	1	1			A -> C		47	SNP (transversion)			1	1.3e-80
C	1586956	1586956	1	1			T -> C		72	SNP (transition)			1	1.6e-209
A	1586951	1586951	1	1	P -> S	94	G -> A	CCA -> TCA	101	SNP (transition)	Substitution	MGG_16107T0	0.99	1e-288
C	1586944	1586944	1	1	D -> G	101	T -> C	GAC -> GGC	130	SNP (transition)	Substitution	MGG_16107T0	0.977	0
T	1586942	1586942	1	1	A -> T	103	C -> T	GCC -> ACC	131	SNP (transition)	Substitution	MGG_16107T0	0.985	0
T	1586937	1586937	1	1		108	G -> T	CGC -> CGA	160	SNP (transversion)	None	MGG_16107T0	1	0
GG	1586933	1586934	2	1	AG -> AR	111	CA -> GG	GCT,GGT -> GCC,CGT	165 -> 169	Substitution	Substitution	MGG_16107T0	98.8% -> 99.4%	0
GT	1586926	1586927	2	1	V -> T	118	AC -> GT	GTG -> ACG	210 -> 220	Substitution	Substitution	MGG_16107T0	98.1% -> 98.2%	0
A	1586922	1586922	1	1		123	T -> A	GCA -> GCT	228	SNP (transversion)	None	MGG_16107T0	1	0
C	1586906	1586906	1	1	R -> G	139	T -> C	AGA -> GGA	242	SNP (transition)	Substitution	MGG_16107T0	0.996	0
G	1586900	1586900	1	1	V -> L	145	C -> G	GTG -> CTG	242	SNP (transversion)	Substitution	MGG_16107T0	0.996	0
C	1586891	1586891	1	1	T -> A	154	T -> C	ACA -> GCA	242	SNP (transition)	Substitution	MGG_16107T0	1	0
GCTGA	1586848	1586849	1	2	V -> SA	196	AC -> GCTGA	GTC -> TCA,GCC	130 -> 135	Insertion	Insertion	MGG_16107T0	78.5% -> 81.5%	4.2E-321
GGATTCC	1586837	1586843	6	2	YLE -> GIQ	202	CCAGGTA -> GGATTCC	TAC,CTG,GAG -> GGA,ATC,CAG	85 -> 311	Substitution	Substitution	MGG_16107T0	24.5% -> 90.6%	1.5e-161
AA	1574856	1574855	0	1			#NAME?		1143 -> 1150	Insertion			0.997	0
T	1574546	1574546	1	1			G -> T		15	SNP (transversion)			0.267	3.4e-11
T	1574542	1574542	1	1			G -> T		11	SNP (transversion)			0.273	2.1e-08
T	1574539	1574539	1	1			C -> T		3	SNP (transition)			0.667	3e-07
AA	1573741	1573740	0	1			#NAME?		3	Insertion			0.667	7.5e-07
T	1572103	1572103	1	1			A -> T		5	SNP (transversion)			0.4	4e-07
A	1567326	1567325	0	1		142	#NAME?		10	Insertion	Frame Shift	MGG_16106T0	0.4	2.1e-12
A	1566749	1566749	1	1			T -> A		6	SNP (transversion)			0.333	3.8e-07
AAAAA	1562543	1562547	5	1			GGTTG -> AAAAA		2 -> 3	Substitution			66.7% -> 100.0%	4.8e-07
A	1562541	1562541	1	1			C -> A		3	SNP (transversion)			0.667	4.8e-07
T	1554379	1554378	0	1			(T)7 -> (T)8		143	Insertion (tandem repeat)			0.266	1.6e-87
AA	1554235	1554234	0	1			#NAME?		64	Insertion			1	6.3e-212
TT	1553923	1553922	0	1			#NAME?		63 -> 64	Insertion			1	1.6e-227
T	1552359	1552358	0	1			#NAME?		10	Insertion			0.5	2.5e-14
T	1503519	1503519	1	1	S -> C	3925	A -> T	AGC -> TGC	2	SNP (transversion)	Substitution	MGG_02351T0	1	6.3e-08
GG	1503516	1503517	2	1	N -> G	3922	AA -> GG	AAC -> GGC	2	Substitution	Substitution	MGG_02351T0	1	1e-07
CC	1503512	1503513	2	1	TC -> TR	3918	TT -> CC	ACT,TGC -> ACC,CGC	2	Substitution	Substitution	MGG_02351T0	1	2.5e-07
C	1465711	1465711	1	1			A -> C		6	SNP (transversion)			1	4e-15
T	1465681	1465681	1	1			C -> T		4	SNP (transition)			0.75	1.3e-10
G	1465673	1465675	3	1			AGT -> G		4	Deletion			0.75	6.3e-08
T	1465671	1465671	1	1			G -> T		4	SNP (transversion)			1	1e-12
G	1465666	1465665	0	1			#NAME?		4	Insertion			0.75	1.3e-10
T	1465664	1465664	1	1			G -> T		4	SNP (transversion)			0.75	1.3e-10
C	1465661	1465661	1	1			A -> C		4	SNP (transversion)			1	2.5e-12
A	1465658	1465658	1	1			C -> A		4	SNP (transversion)			0.75	1e-09
CT	1395221	1395222	2	1			GG -> CT		7	Substitution			0.429	7e-11
A	1395219	1395219	1	1			T -> A		7	SNP (transversion)			0.571	8.8e-13
C	1395218	1395218	1	1			G -> C		7	SNP (transversion)			0.286	8.4e-07
T	1395217	1395217	1	1			A -> T		7	SNP (transversion)			0.857	7e-21
G	1395214	1395214	1	1			A -> G		7	SNP (transition)			0.571	1.4e-13
AC	1395211	1395212	2	1			GA -> AC		4 -> 6	Substitution			33.3% -> 50.0%	3.8e-07
T	1395209	1395208	0	1			#NAME?		4	Insertion			0.5	9.5e-08
A	1395205	1395205	1	1			G -> A		3	SNP (transition)			0.667	1.2e-07
G	1395202	1395202	1	1			C -> G		3	SNP (transversion)			0.667	1.2e-07
AGTCA	1395197	1395201	5	1			CCCTG -> AGTCA		2 -> 3	Substitution			1	1e-07
G	1395194	1395194	1	1			C -> G		2	SNP (transversion)			1	4e-07
G	1388758	1388758	1	1			A -> G		27	SNP (transition)			0.556	5.4e-09
T	1383819	1383819	1	1			C -> T		210	SNP (transition)			0.386	3.6e-72
C	1323979	1323979	1	1			T -> C		8	SNP (transition)			0.375	1.8e-09
T	1317002	1317001	0	1			#NAME?		3	Insertion			0.667	4.8e-07
T	1310088	1310087	0	1			(T)6 -> (T)7		24	Insertion (tandem repeat)			0.25	2.1e-15
G	1297873	1297873	1	1			C -> G		10	SNP (transversion)			0.7	7.1e-10
A	1297356	1297356	1	1			T -> A		4	SNP (transversion)			0.5	6e-07
A	1267271	1267271	1	1			G -> A		9	SNP (transition)			0.333	1.7e-07
C	1267269	1267268	0	1			+C		10	Insertion			0.3	3e-08
AC	1267266	1267267	2	1			TA -> AC		10	Substitution			0.3	3e-08
AA	1266464	1266463	0	1			(AA)3 -> (AA)4		467 -> 545	Insertion (tandem repeat)			81.8% -> 84.4%	0
C	1236562	1236562	1	1			G -> C		6	SNP (transversion)			0.667	1.5e-11
G	1236560	1236560	1	1			A -> G		6	SNP (transition)			0.5	5e-09
TC	1236555	1236556	2	1			GG -> TC		7	Substitution			0.714	2.1e-10
C	1236553	1236553	1	1			T -> C		7	SNP (transition)			0.571	3.5e-11
A	1236550	1236550	1	1			T -> A		8	SNP (transversion)			0.875	6.3e-16
A	1236547	1236547	1	1			G -> A		8	SNP (transition)			1	4e-19
C	1236545	1236545	1	1			T -> C		8	SNP (transition)			1	4e-19
C	1236131	1236131	1	1			T -> C		3	SNP (transition)			0.667	4.8e-07
CGGA	1236125	1236128	4	1			ACCC -> CGGA		3	Substitution			0.667	1.2e-07
AGG	1236121	1236123	3	1			TCC -> AGG		3	Substitution			0.667	7.5e-08
A	1236119	1236119	1	1			G -> A		4	SNP (transition)			0.5	6e-08
G	1236117	1236117	1	1			C -> G		11	SNP (transversion)			0.273	6.6e-10
AA	1235360	1235359	0	1			(AA)3 -> (AA)4		370 -> 449	Insertion (tandem repeat)			73.2% -> 78.4%	3.1e-294
C	1169005	1169005	1	1			T -> C		4	SNP (transition)			0.5	3.8e-07
T	1168943	1168942	0	1			(T)7 -> (T)8		4	Insertion (tandem repeat)			0.5	3.8e-07
C	1157497	1157497	1	1			A -> C		6	SNP (transversion)			0.333	9.5e-07
T	1141863	1141863	1	1			C -> T		13	SNP (transition)			0.462	9.6e-08
T	1141859	1141859	1	1			C -> T		16	SNP (transition)			0.563	1.2e-07
A	1127424	1127424	1	1			T -> A		3	SNP (transversion)			0.667	7.5e-07
G	1123722	1123722	1	1			T -> G		3	SNP (transversion)			0.667	4.8e-07
CAC	1123717	1123719	3	1			GTT -> CAC		3	Substitution			0.667	3e-07
AATACCGAC	1123707	1123715	9	1			CTGGTTTGA -> AATACCGAC		3	Substitution			0.667	7.5e-07
A	1098665	1098665	1	1			C -> A		2	SNP (transversion)			1	1.6e-07
	1092704	1092704	1	1			#NAME?		5	Deletion			0.8	1.3e-09
	1092703	1092703	1	1			-C		5	Deletion			0.6	3.1e-07
TGGC	1092693	1092696	4	1			AAAG -> TGGC		5	Substitution			0.8	3.2e-15
CTT	1092685	1092687	3	1			AAC -> CTT		4	Substitution			0.75	5e-10
T	1089539	1089539	1	1			G -> T		52	SNP (transversion)			0.288	4.4e-39
C	1089534	1089534	1	1			G -> C		65	SNP (transversion)			0.323	3e-53
C	1089533	1089533	1	1			T -> C		72	SNP (transition)			0.347	4.7e-64
C	1089531	1089531	1	1			G -> C		75	SNP (transversion)			0.44	2.5e-88
TTT	1088511	1088513	3	1			GAC -> TTT		5	Substitution			0.6	1.3e-09
GT	1078061	1078062	2	1			CC -> GT		29	Substitution			0.828	1.2e-67
GA	1078058	1078059	2	1			AT -> GA		29	Substitution			0.828	2.5e-68
CG	1078053	1078054	2	1			AA -> CG		28	Substitution			0.857	3.3e-77
A	1078050	1078050	1	1			T -> A		25	SNP (transversion)			0.96	6.3e-81
G	1078048	1078048	1	1			A -> G		25	SNP (transition)			0.96	6.3e-81
GG	1078045	1078046	2	1			TC -> GG		25	Substitution			0.96	4e-76
G	1078041	1078041	1	1			C -> G		23	SNP (transversion)			1	5e-72
C	1022745	1022745	1	1			T -> C		9	SNP (transition)			0.333	4.2e-08
C	1022744	1022744	1	1			A -> C		9	SNP (transversion)			0.333	4.2e-08
C	1022743	1022743	1	1			A -> C		9	SNP (transversion)			0.333	8.4e-08
G	1022735	1022735	1	1			A -> G		8	SNP (transition)			0.375	8.8e-07
A	1022727	1022727	1	1			T -> A		8	SNP (transversion)			0.5	1.8e-10
C	1022725	1022725	1	1			A -> C		8	SNP (transversion)			0.25	4.4e-07
C	1022724	1022724	1	1			T -> C		8	SNP (transition)			0.375	2.2e-10
G	1022723	1022723	1	1			A -> G		9	SNP (transition)			0.333	4.2e-08
C	1013436	1013436	1	1			A -> C		2	SNP (transversion)			1	1.6e-07
C	1013432	1013432	1	1			T -> C		3	SNP (transition)			0.667	1.9e-07
A	1013428	1013428	1	1			C -> A		3	SNP (transversion)			0.667	4.8e-08
C	1013416	1013416	1	1			T -> C		8	SNP (transition)			0.25	2.8e-07
CG	997850	997851	2	1			TT -> CG		2	Substitution			1	1.6e-07
C	997498	997498	1	1			G -> C		2	SNP (transversion)			1	2.5e-07
GTGATTCTGAGGGTAGGTCTAGGGGCCTGATCCTCAC	981811	981810	0	1			#NAME?		251 -> 305	Insertion			85.8% -> 87.2%	7.6e-21
AAAA	878788	878791	4	1			CCTG -> AAAA		11	Substitution			0.455	4.6e-14
AAAAA	878778	878782	5	1			TGTCT -> AAAAA		14 -> 15	Substitution			26.7% -> 28.6%	1.6e-10
TTC	877991	877993	3	1			CCT -> TTC		3 -> 5	Substitution			50.0% -> 66.7%	6e-07
CGAT	877986	877989	4	1			ACCG -> CGAT		3	Substitution			0.667	1.9e-07
T	860324	860324	1	1			C -> T		105	SNP (transition)			0.667	2.9e-78
A	860277	860277	1	1			G -> A		151	SNP (transition)			0.894	0
GTGATTCTGAGGGTAGGTCTAGGGGCCTGATCCTCAC	855474	855473	0	1			#NAME?		292 -> 364	Insertion			82.6% -> 86.4%	2.7e-69
GG	855368	855369	2	1			CA -> GG		57 -> 60	Substitution			82.5% -> 83.3%	1.1e-121
TAAGT	847857	847858	2	1			AG -> TAAGT		3	Insertion			1	3.2e-11
T	847853	847853	1	1			G -> T		3	SNP (transversion)			1	7.9e-12
ATGC	847850	847850	1	1			G -> ATGC		3	Insertion			1	3.2e-11
AA	847847	847848	2	1			GG -> AA		4	Substitution			0.75	1.6e-11
A	847845	847845	1	1			C -> A		4	SNP (transversion)			0.75	6.3e-11
C	847843	847843	1	1			G -> C		4	SNP (transversion)			0.75	3.2e-11
CCAC	847837	847840	4	1			ATTG -> CCAC		4	Substitution			0.75	1e-09
CTACTACTA	847836	847835	0	1			(TAC)5 -> (TAC)8		4	Insertion (tandem repeat)			0.75	1.3e-07
C	847818	847818	1	1			T -> C		4	SNP (transition)			1	4e-15
T	847787	847787	1	1			C -> T		3	SNP (transition)			0.667	7.5e-07
C	838727	838727	1	1			G -> C		2	SNP (transversion)			1	2.5e-07
T	837798	837798	1	1			C -> T		2	SNP (transition)			1	2.5e-08
A	837791	837791	1	1			G -> A		2	SNP (transition)			1	4e-08
T	837789	837789	1	1			C -> T		2	SNP (transition)			1	2.5e-08
A	837764	837764	1	1			G -> A		2	SNP (transition)			1	1.6e-08
TT	837756	837757	2	1			CC -> TT		2	Substitution			1	4e-08
T	837741	837741	1	1			C -> T		2	SNP (transition)			1	2.5e-08
A	837739	837739	1	1			G -> A		2	SNP (transition)			1	2.5e-08
A	837735	837735	1	1			G -> A		2	SNP (transition)			1	2.5e-08
T	837732	837732	1	1			C -> T		2	SNP (transition)			1	2.5e-08
A	837728	837728	1	1			G -> A		2	SNP (transition)			1	4e-08
CTGTAGGTCGTGGGTTCG	836866	836865	0	1			#NAME?		4 -> 7	Insertion			1	6.3e-10
AT	836866	836865	0	1			#NAME?		8	Insertion			0.75	1.7e-12
A	836866	836865	0	1			#NAME?		8	Insertion			0.625	5.4e-08
T	836866	836865	0	1			#NAME?		10	Insertion			0.5	2.5e-10
AATCCGGGGGTTGTTA	836866	836865	0	1			#NAME?		10	Insertion			0.8	3.9e-14
T	814874	814874	1	1			C -> T		7	SNP (transition)			0.286	5.3e-07
T	814871	814871	1	1			C -> T		7	SNP (transition)			0.286	8.4e-07
G	775153	775153	1	1			A -> G		3	SNP (transition)			0.667	1.2e-07
G	702656	702656	1	1	N -> K	213	C -> G	AAC -> AAG	3	SNP (transversion)	Substitution	MGG_13719T0	0.667	7.5e-08
C	690261	690261	1	1			T -> C		3	SNP (transition)			1	2e-09
G	690243	690243	1	1			A -> G		4	SNP (transition)			1	1e-12
G	690237	690237	1	1			A -> G		4	SNP (transition)			1	4e-13
C	690181	690181	1	1			T -> C		7	SNP (transition)			1	6.3e-19
A	684299	684299	1	1			T -> A		10	SNP (transversion)			0.5	2.4e-07
T	684283	684283	1	1			C -> T		24	SNP (transition)			0.25	1.2e-07
A	683961	683961	1	1		441	G -> A	CTG -> CTA	1969	SNP (transition)	None	MGG_16039T0	0.263	0
A	678523	678522	0	1			#NAME?		2	Insertion			1	1e-07
T	671273	671273	1	1			A -> T		2	SNP (transversion)			1	4e-07
A	671084	671084	1	1			C -> A		3	SNP (transversion)			1	3.2e-11
ATA	671078	671082	5	1			CACCT -> ATA		3	Deletion			1	4e-09
G	671072	671072	1	1			C -> G		3	SNP (transversion)			1	6.3e-11
C	671036	671036	1	1			T -> C		2	SNP (transition)			1	1e-07
AACAAA	671029	671034	6	1			TCAGCT -> AACAAA		2 -> 3	Substitution			1	1e-07
G	671026	671026	1	1			T -> G		3	SNP (transversion)			1	6.3e-11
T	660623	660622	0	1			(T)5 -> (T)6		3	Insertion (tandem repeat)			0.667	3e-07
T	647863	647863	1	1			C -> T		3	SNP (transition)			0.667	7.5e-07
T	634002	634001	0	1			#NAME?		3	Insertion			1	3.2e-11
T	621637	621636	0	1			#NAME?		2	Insertion			1	6.3e-08
T	621303	621303	1	1			A -> T		2	SNP (transversion)			1	1.6e-07
A	609464	609463	0	1			#NAME?		30	Insertion			0.333	3e-26
A	601585	601585	1	1	R -> M	863	C -> A	AGG -> ATG	2	SNP (transversion)	Substitution	MGG_02116T0	1	2.5e-07
A	576187	576187	1	1	A -> V	488	G -> A	GCG -> GTG	4	SNP (transition)	Substitution	MGG_02104T0	0.5	6e-07
TT	570075	570074	0	1			#NAME?		7	Insertion			1	6.3e-26
AA	569370	569369	0	1			#NAME?		80 -> 82	Insertion			1	1e-287
CGAT	568538	568541	4	1			ATGA -> CGAT		2	Substitution			1	2.5e-07
AA	565203	565202	0	1			#NAME?		16 -> 17	Insertion			1	2.5e-58
T	564881	564880	0	1			(T)7 -> (T)8		10	Insertion (tandem repeat)			0.5	7.9e-14
	564109	564111	3	1			#NAME?		6	Deletion			0.333	6e-07
A	563822	563822	1	1			C -> A		2	SNP (transversion)			1	4e-07
AA	561343	561342	0	1			#NAME?		46 -> 47	Insertion			1	1e-161
T	551464	551463	0	1			#NAME?		5	Insertion			0.6	2.5e-09
G	528948	528948	1	1			C -> G		7	SNP (transversion)			0.286	8.4e-07
G	528945	528945	1	1			T -> G		7	SNP (transversion)			0.286	8.4e-07
C	528940	528940	1	1			A -> C		7	SNP (transversion)			0.286	8.4e-07
TT	521955	521956	2	1			CC -> TT		4	Substitution			0.5	3.8e-07
T	521953	521953	1	1			G -> T		4	SNP (transversion)			0.5	3.8e-07
GT	521842	521843	2	1			AC -> GT		3	Substitution			0.667	4.8e-07
T	517245	517245	1	1			G -> T		230	SNP (transversion)			0.948	0
GAACTTCG	517236	517243	8	1			TTTGCCAC -> GAACTTCG		125 -> 200	Substitution			88.5% -> 90.2%	0
CAACCT	517228	517233	6	1			TCTAAC -> CAACCT		92 -> 115	Substitution			87.0% -> 89.3%	4.5e-242
G	517226	517226	1	1			A -> G		81	SNP (transition)			0.864	1.2e-211
G	517223	517223	1	1			C -> G		38	SNP (transversion)			0.763	5.1e-94
GG	517220	517221	2	1			CA -> GG		32 -> 34	Substitution			68.8% -> 70.6%	3.5e-69
A	517218	517218	1	1			T -> A		18	SNP (transversion)			0.5	7.7e-25
A	517155	517155	1	1			G -> A		6	SNP (transition)			0.667	1.5e-13
T	517152	517152	1	1			G -> T		5	SNP (transversion)			0.6	3.2e-10
GAGG	517148	517151	4	1			ACAC -> GAGG		3 -> 5	Substitution			66.7% -> 80.0%	3e-07
G	517146	517146	1	1			C -> G		3	SNP (transversion)			0.667	7.5e-07
AAG	517118	517120	3	1			CCT -> AAG		32 -> 35	Substitution			94.3% -> 97.0%	5.1e-86
ATT	517114	517116	3	1			TCA -> ATT		35 -> 40	Substitution			91.4% -> 92.5%	5.9e-97
T	517110	517110	1	1			C -> T		54	SNP (transition)			0.741	3.2e-124
G	517108	517108	1	1			T -> G		66	SNP (transversion)			0.348	6.6e-50
T	517107	517107	1	1			A -> T		69	SNP (transversion)			0.377	1.7e-62
	517107	517107	1	1			#NAME?		69	Deletion			0.58	2.2e-89
GC	517105	517106	2	1			AG -> GC		74 -> 125	Substitution			95.9% -> 96.8%	6.8e-235
TTA	517100	517102	3	1			GGC -> TTA		139 -> 160	Substitution			96.4% -> 96.9%	0
TT	517095	517096	2	1			CA -> TT		175 -> 176	Substitution			0.977	0
GA	517091	517092	2	1			CT -> GA		201 -> 235	Substitution			98.0% -> 98.3%	0
CCT	517086	517088	3	1			GTA -> CCT		256 -> 262	Substitution			98.0% -> 98.1%	0
A	516553	516553	1	1			G -> A		9	SNP (transition)			0.333	5.3e-09
C	516042	516042	1	1	M -> I	315	G -> C	ATG -> ATC	54	SNP (transversion)	Substitution	MGG_02085T0	1	1e-189
TT	495306	495305	0	1			#NAME?		24 -> 26	Insertion			1	1.6e-89
TT	489697	489696	0	1			#NAME?		2	Insertion			1	2.5e-07
TT	486905	486904	0	1			#NAME?		115	Insertion			1	0
C	482167	482167	1	1			T -> C		4	SNP (transition)			0.5	9.5e-07
G	482160	482160	1	1			T -> G		4	SNP (transversion)			0.5	9.5e-07
G	477612	477612	1	1			A -> G		3	SNP (transition)			0.667	1.9e-07
C	477610	477610	1	1			G -> C		3	SNP (transversion)			0.667	1.2e-07
T	477524	477524	1	1			C -> T		5	SNP (transition)			0.4	1e-06
A	477368	477367	0	1		1518	(A)7 -> (A)8		12	Insertion (tandem repeat)	Frame Shift	MGG_02071T1	0.333	3.1e-11
A	477368	477367	0	1		1971	(A)7 -> (A)8		12	Insertion (tandem repeat)	Frame Shift	MGG_02071T0	0.333	3.1e-11
G	461915	461915	1	1			A -> G		2	SNP (transition)			1	1.6e-07
C	461913	461913	1	1			T -> C		2	SNP (transition)			1	2.5e-07
C	461911	461911	1	1			T -> C		2	SNP (transition)			1	1e-07
AA	461907	461908	2	1			TC -> AA		4	Substitution			1	1e-14
A	461893	461893	1	1			G -> A		7	SNP (transition)			0.286	8.4e-07
G	461880	461880	1	1			C -> G		9	SNP (transversion)			0.444	2e-13
T	461880	461880	1	1			C -> T		9	SNP (transition)			0.556	4e-15
G	461879	461879	1	1			A -> G		9	SNP (transition)			0.444	2e-13
C	461877	461877	1	1			A -> C		9	SNP (transversion)			1	4e-33
G	461875	461875	1	1			A -> G		11	SNP (transition)			0.545	1.8e-18
T	461867	461867	1	1			C -> T		13	SNP (transition)			0.462	4.3e-16
C	461850	461850	1	1			T -> C		14	SNP (transition)			0.643	8e-30
T	461847	461847	1	1		501	C -> T	AAC -> AAT	14	SNP (transition)	None	MGG_02067T0	0.357	2e-15
GAG	461845	461847	2	2	N -> E	499	AAC -> GAG	AAC -> GAG	14	Substitution	Substitution	MGG_02067T0	0.429	7.5e-19
T	461842	461842	1	1	L -> F	496	C -> T	CTC -> TTC	14	SNP (transition)	Substitution	MGG_02067T0	0.643	2e-30
TTT	461842	461844	2	2	L -> F	496	CTC -> TTT	CTC -> TTT	14	Substitution	Substitution	MGG_02067T0	0.357	2e-15
G	461809	461809	1	1	K -> E	463	A -> G	AAA -> GAA	14	SNP (transition)	Substitution	MGG_02067T0	1	2.5e-48
A	461801	461801	1	1	A -> E	455	C -> A	GCG -> GAG	14	SNP (transversion)	Substitution	MGG_02067T0	0.929	8.8e-44
G	461799	461799	1	1		453	A -> G	TTA -> TTG	15	SNP (transition)	None	MGG_02067T0	0.6	2e-29
AAG	461791	461793	2	2	E -> K	445	GAA -> AAG	GAA -> AAG	13	Substitution	Substitution	MGG_02067T0	0.846	6e-36
T	461787	461787	1	1		441	C -> T	CAC -> CAT	12	SNP (transition)	None	MGG_02067T0	0.417	2.5e-16
G	461781	461781	1	1		435	A -> G	CAA -> CAG	11	SNP (transition)	None	MGG_02067T0	0.455	4.6e-17
G	461775	461775	1	1		429	A -> G	GCA -> GCG	9	SNP (transition)	None	MGG_02067T0	0.556	1.3e-17
A	461767	461767	1	1	E -> K	421	G -> A	GAG -> AAG	7	SNP (transition)	Substitution	MGG_02067T0	0.286	8.4e-07
G	461740	461740	1	1			A -> G		5	SNP (transition)			0.8	3.2e-15
A	461734	461734	1	1			G -> A		4	SNP (transition)			1	6.3e-16
G	461724	461724	1	1			C -> G		4	SNP (transversion)			1	6.3e-16
C	461711	461711	1	1			T -> C		2	SNP (transition)			1	2.5e-08
A	443890	443889	0	1			(A)7 -> (A)8		7	Insertion (tandem repeat)			0.429	2.8e-10
A	441450	441450	1	1			G -> A		2	SNP (transition)			1	6.3e-08
C	422035	422035	1	1			A -> C		4	SNP (transversion)			0.5	9.5e-07
AGG	415973	415975	3	1			TTT -> AGG		2	Substitution			1	4e-08
TG	415970	415971	2	1			GC -> TG		2	Substitution			1	2.5e-08
C	415968	415968	1	1			A -> C		2	SNP (transversion)			1	2.5e-08
A	415966	415966	1	1			G -> A		2	SNP (transition)			1	4e-08
A	415796	415796	1	1		906	C -> A	GGC -> GGA	4	SNP (transversion)	None	MGG_02056T0	0.5	6e-07
T	415789	415789	1	1	K -> M	899	A -> T	AAG -> ATG	4	SNP (transversion)	Substitution	MGG_02056T0	0.5	2.4e-07
T	377572	377572	1	1	P -> L	1106	C -> T	CCT -> CTT	4	SNP (transition)	Substitution	MGG_02047T0	0.5	1.5e-07
A	376715	376715	1	1	P -> T	310	C -> A	CCT -> ACT	5	SNP (transversion)	Substitution	MGG_02047T0	0.4	1e-06
A	359369	359368	0	1		687	(A)6 -> (A)7		12	Insertion (tandem repeat)	Frame Shift	MGG_02045T0	0.25	1.4e-08
GGCCT	346432	346436	5	1			CAGAC -> GGCCT		2	Substitution			1	1.6e-07
C	346430	346430	1	1			T -> C		2	SNP (transition)			1	4e-08
G	342793	342793	1	1			A -> G		7	SNP (transition)			0.286	8.4e-07
G	337190	337190	1	1			T -> G		3	SNP (transversion)			0.667	7.5e-08
G	337188	337188	1	1			A -> G		3	SNP (transition)			0.667	3e-07
A	318409	318409	1	1		231	C -> A	ATC -> ATA	5	SNP (transversion)	None	MGG_16008T0	1	3.2e-17
CC	300575	300576	2	1			TG -> CC		5	Substitution			0.4	6.3e-07
C	300573	300573	1	1	M -> V	1	T -> C	ATG -> GTG	5	SNP (transition)	Start Codon Loss	MGG_02032T0	0.4	4e-07
G	296664	296664	1	1			C -> G		3	SNP (transversion)			0.667	7.5e-07
AA	274172	274171	0	1			#NAME?		775 -> 780	Insertion			99.7% -> 99.9%	0
T	263858	263858	1	1			G -> T		12	SNP (transversion)			0.333	4.9e-10
C	240514	240514	1	1			A -> C		12	SNP (transversion)			0.25	1.4e-08
	216406	216406	1	1			#NAME?		3	Deletion			0.667	4.8e-08
A	209564	209563	0	1			(A)7 -> (A)8		10	Insertion (tandem repeat)			0.3	4.8e-10
A	207918	207918	1	1			T -> A		2	SNP (transversion)			1	6.3e-07
CA	207911	207912	2	1			TT -> CA		2	Substitution			1	2.5e-07
G	207907	207907	1	1			A -> G		3	SNP (transition)			0.667	1.9e-07
A	207901	207901	1	1			T -> A		3	SNP (transversion)			1	1.3e-10
C	207895	207895	1	1			G -> C		3	SNP (transversion)			1	7.9e-12
A	207889	207889	1	1			G -> A		3	SNP (transition)			1	7.9e-12
G	207879	207879	1	1			A -> G		3	SNP (transition)			1	1.6e-11
CG	207877	207876	0	1			#NAME?		3	Insertion			1	7.9e-12
AAGTT	207871	207875	5	1			GCCGA -> AAGTT		3	Substitution			1	3.2e-11
G	207868	207868	1	1			A -> G		3	SNP (transition)			1	1.6e-11
A	207829	207829	1	1	G -> E	143	G -> A	GGG -> GAG	3	SNP (transition)	Substitution	MGG_15993T0	1	6.3e-11
T	204827	204826	0	1			#NAME?		9	Insertion			0.333	1.1e-08
T	188908	188908	1	1			A -> T		19	SNP (transversion)			0.263	1.2e-13
A	171939	171939	1	1			C -> A		7	SNP (transversion)			0.429	8.8e-09
AAAA	171935	171938	4	1			CTTG -> AAAA		8	Substitution			0.375	1.4e-08
G	161952	161952	1	1			A -> G		4	SNP (transition)			0.5	9.5e-07
G	161947	161947	1	1			C -> G		7	SNP (transversion)			0.429	1.1e-09
T	161944	161944	1	1			A -> T		10	SNP (transversion)			0.3	1.9e-09
G	160772	160772	1	1			A -> G		4	SNP (transition)			0.5	9.5e-07
CG	155467	155468	2	1			GT -> CG		4 -> 7	Substitution			28.6% -> 50.0%	5.3e-07
T	134990	134990	1	1			C -> T		2	SNP (transition)			1	1.6e-08
C	124702	124702	1	1			A -> C		4	SNP (transversion)			1	1.6e-15
CC	124700	124701	2	1			TG -> CC		4	Substitution			0.5	1.5e-07
CA	124697	124698	2	1			TG -> CA		4	Substitution			0.5	3.8e-07
CA	124694	124695	2	1			GC -> CA		4	Substitution			0.5	3.8e-07
T	120817	120816	0	1			#NAME?		8	Insertion			0.5	7e-13
TTTT	115698	115701	4	1			AAGG -> TTTT		4 -> 7	Substitution			57.1% -> 100.0%	8.8e-13
T	115696	115696	1	1			A -> T		3	SNP (transversion)			1	1.3e-10
A	114834	114833	0	1			(A)6 -> (A)7		44	Insertion (tandem repeat)			0.295	3.2e-34
TT	114443	114442	0	1			#NAME?		22	Insertion			1	1e-77
T	96588	96587	0	1			#NAME?		16	Insertion			0.313	4.3e-10
	83681	83681	1	1		1866	-C		63	Deletion	Frame Shift	MGG_01969T0	0.937	3.7e-160
A	80649	80648	0	1			#NAME?		7	Insertion			0.571	2.2e-12
T	74308	74308	1	1	T -> I	584	C -> T	ACT -> ATT	764	SNP (transition)	Substitution	MGG_15986T1	0.554	0
T	74308	74308	1	1	T -> I	584	C -> T	ACT -> ATT	764	SNP (transition)	Substitution	MGG_15986T0	0.554	0
A	74289	74289	1	1			G -> A		17	SNP (transition)			0.471	1.9e-08
A	74256	74256	1	1			G -> A		32	SNP (transition)			0.281	1.7e-10
GT	74253	74254	2	1			TA -> GT		33 -> 36	Substitution			30.3% -> 36.1%	1.6e-14
T	74251	74251	1	1			C -> T		40	SNP (transition)			0.45	5.5e-24
G	74155	74155	1	1			A -> G		42	SNP (transition)			0.905	1.1e-109
A	74076	74076	1	1		462	G -> A	TTG -> TTA	215	SNP (transition)	None	MGG_15986T1	0.488	3.6e-158
A	74076	74076	1	1		462	G -> A	TTG -> TTA	215	SNP (transition)	None	MGG_15986T0	0.488	3.6e-158
C	74057	74057	1	1	I -> T	443	T -> C	ATT -> ACT	133	SNP (transition)	Substitution	MGG_15986T1	0.632	2.6e-82
C	74057	74057	1	1	I -> T	443	T -> C	ATT -> ACT	133	SNP (transition)	Substitution	MGG_15986T0	0.632	2.6e-82
T	73740	73740	1	1		126	C -> T	TCC -> TCT	69	SNP (transition)	None	MGG_15986T1	0.348	2.5e-08
T	73740	73740	1	1		126	C -> T	TCC -> TCT	69	SNP (transition)	None	MGG_15986T0	0.348	2.5e-08
G	73604	73604	1	1			A -> G		100	SNP (transition)			0.57	2.5e-86
T	73584	73584	1	1			G -> T		135	SNP (transversion)			0.696	3.8e-182
C	73551	73551	1	1			T -> C		160	SNP (transition)			0.512	1e-150
C	73543	73543	1	1			T -> C		148	SNP (transition)			0.318	1.5e-51
C	73539	73539	1	1			T -> C		145	SNP (transition)			0.31	6.6e-49
A	73536	73536	1	1			C -> A		143	SNP (transversion)			0.315	3.2e-49
T	73533	73533	1	1			C -> T		141	SNP (transition)			0.319	1.5e-49
C	73404	73404	1	1			T -> C		17	SNP (transition)			0.471	8.5e-11
C	2541	2541	1	1			T -> C		14	SNP (transition)			0.786	2.9e-32
G	2363	2363	1	1			A -> G		12	SNP (transition)			0.333	3.1e-09
G	944	944	1	1			C -> G		11	SNP (transversion)			0.364	1.3e-08
ATCG	939	942	4	1			GGAT -> ATCG		14 -> 15	Substitution			53.3% -> 57.1%	1.6e-18
C	748	748	1	1			T -> C		26	SNP (transition)			0.269	4.8e-11
TT	8200608	8200609	2	1			AC -> TT		2	Substitution			1	1e-07
AT	8200605	8200606	2	1			TC -> AT		2	Substitution			1	4e-08
TT	8200602	8200603	2	1			AC -> TT		2	Substitution			1	1.6e-08
G	8200599	8200599	1	1			T -> G		2	SNP (transversion)			1	1e-08
ACC	8200595	8200597	3	1			CAT -> ACC		2	Substitution			1	1e-07
T	8200592	8200592	1	1			A -> T		2	SNP (transversion)			1	1.6e-08
A	8200589	8200589	1	1			T -> A		2	SNP (transversion)			1	6.3e-09
G	8200557	8200557	1	1			A -> G		5	SNP (transition)			1	1e-13
C	8174685	8174685	1	1	L -> F	504	G -> C	TTG -> TTC	2	SNP (transversion)	Substitution	MGG_15107T0	1	2.5e-08
ACG	8164570	8164572	3	1			CAC -> ACG		2	Substitution			1	1e-07
GTTAGG	8164563	8164568	6	1			CCCCAC -> GTTAGG		2	Substitution			1	1.6e-07
G	8103344	8103344	1	1			A -> G		7	SNP (transition)			0.429	2.2e-09
A	8095010	8095010	1	1			T -> A		32	SNP (transversion)			0.281	7e-24
A	8095007	8095007	1	1			C -> A		40	SNP (transversion)			0.375	1.2e-36
AAAATGCCT	8091283	8091291	9	1			GCCTCAAAA -> AAAATGCCT		2	Substitution			1	6.3e-08
T	8091141	8091140	0	1			#NAME?		7	Insertion			0.286	8.4e-07
C	8081279	8081279	1	1			A -> C		3	SNP (transversion)			0.667	4.8e-07
AAA	8074790	8074789	0	1			#NAME?		53 -> 54	Insertion			1	1.6e-173
T	8069994	8069993	0	1			#NAME?		3	Insertion			1	4e-12
T	8069923	8069923	1	1			C -> T		5	SNP (transition)			0.4	4e-07
TT	8063342	8063343	2	1			AC -> TT		16	Substitution			0.875	1.2e-47
TAG	8063338	8063340	3	1			ACA -> TAG		14 -> 15	Substitution			92.9% -> 93.3%	8.8e-44
CC	8063335	8063336	2	1			AA -> CC		13 -> 14	Substitution			92.3% -> 92.9%	1.3e-41
G	8063333	8063333	1	1			C -> G		13	SNP (transversion)			0.846	3.1e-36
CC	8063329	8063330	2	1			AT -> CC		9 -> 12	Substitution			83.3% -> 88.9%	5.7e-27
GCC	8063325	8063327	3	1			CAA -> GCC		7 -> 8	Substitution			85.7% -> 87.5%	1.1e-19
TTTG	8063320	8063323	4	1			ACAT -> TTTG		6	Substitution			0.833	6e-17
GCT	8063316	8063318	3	1			TGC -> GCT		5	Substitution			0.8	1.3e-13
CTGG	8063284	8063287	4	1			AGAC -> CTGG		5 -> 8	Substitution			60.0% -> 75.0%	2.5e-09
TTG	8063279	8063281	3	1			AAC -> TTG		11	Substitution			0.818	1.1e-28
CTCCAGA	8063271	8063277	7	1			TAGTCAG -> CTCCAGA		11 -> 15	Substitution			73.3% -> 84.6%	1.7e-30
G	8063268	8063268	1	1			C -> G		17	SNP (transversion)			0.647	3.1e-36
T	8063266	8063266	1	1			G -> T		19	SNP (transversion)			0.263	3.5e-08
G	8063265	8063265	1	1			C -> G		19	SNP (transversion)			0.263	3.6e-11
	8063265	8063265	1	1			-C		19	Deletion			0.579	9.4e-28
AGA	8063262	8063264	3	1			TAT -> AGA		22 -> 27	Substitution			86.4% -> 88.9%	4.9e-64
C	8063258	8063258	1	1			T -> C		29	SNP (transition)			0.897	1.5e-85
CT	8055112	8055113	2	1			AC -> CT		4	Substitution			0.5	3.8e-07
G	8050628	8050628	1	1			C -> G		5	SNP (transversion)			0.4	1e-06
A	8040495	8040495	1	1			G -> A		6	SNP (transition)			0.333	9.5e-07
A	8040492	8040492	1	1			T -> A		6	SNP (transversion)			0.333	3.8e-07
ATC	8038379	8038381	3	1	A -> I	991	GCG -> ATC	GCG -> ATC	7	Substitution	Substitution	MGG_12484T0	0.286	8.4e-07
A	8038372	8038372	1	1		984	G -> A	ACG -> ACA	8	SNP (transition)	None	MGG_12484T0	0.25	7e-07
T	8031067	8031066	0	1			#NAME?		20	Insertion			0.35	6.1e-19
T	8016647	8016646	0	1			#NAME?		6	Insertion			0.333	2.4e-07
A	8007248	8007248	1	1		1887	G -> A	CAC -> CAT	11	SNP (transition)	None	MGG_08285T0	0.364	3.3e-12
CC	7997998	7997999	2	1			AT -> CC		4	Substitution			0.5	2.4e-07
TT	7991870	7991869	0	1			#NAME?		46	Insertion			1	2.5e-166
T	7989922	7989921	0	1			#NAME?		4	Insertion			1	1e-12
T	7959079	7959078	0	1			(T)6 -> (T)7		7	Insertion (tandem repeat)			0.286	2.1e-07
G	7954020	7954020	1	1			A -> G		19	SNP (transition)			0.263	1.2e-13
CA	7953925	7953924	0	1			#NAME?		4106 -> 4131	Insertion			0.879	0
AA	7953314	7953313	0	1			#NAME?		1025 -> 1061	Insertion			99.8% -> 99.9%	0
TT	7953155	7953156	2	1			CA -> TT		26	Substitution			0.923	2e-77
TTTTT	7953149	7953153	5	1			AGAAA -> TTTTT		3 -> 20	Substitution			1	1.3e-10
C	7952635	7952635	1	1			G -> C		2	SNP (transversion)			1	4e-07
A	7952632	7952632	1	1			G -> A		2	SNP (transition)			1	1e-07
AC	7952629	7952630	2	1			TG -> AC		2	Substitution			1	1e-07
	7947426	7947428	3	1			#NAME?		15	Deletion			0.467	1.3e-18
TT	7945074	7945073	0	1			#NAME?		85 -> 86	Insertion			1	4e-293
AA	7941340	7941341	2	1			TC -> AA		6	Substitution			0.333	9.5e-07
A	7935194	7935193	0	1			#NAME?		124	Insertion			0.952	0
G	7935194	7935193	0	1			#NAME?		121	Insertion			0.702	7.6e-259
AA	7924393	7924392	0	1			#NAME?		73 -> 76	Insertion			1	1.6e-263
AA	7912322	7912321	0	1			#NAME?		58 -> 59	Insertion			1	1.6e-209
A	7911704	7911704	1	1			C -> A		17	SNP (transversion)			1	6.3e-62
A	7894294	7894293	0	1		196	(A)6 -> (A)7		3	Insertion (tandem repeat)	Frame Shift	MGG_08317T0	0.667	3e-07
AA	7877952	7877951	0	1			#NAME?		72	Insertion			1	1.6e-245
C	7874048	7874048	1	1			G -> C		5	SNP (transversion)			0.6	7.9e-08
AA	7874045	7874046	2	1			CC -> AA		5	Substitution			0.6	1.6e-07
G	7874038	7874038	1	1			C -> G		5	SNP (transversion)			0.6	6.3e-07
G	7860372	7860372	1	1			A -> G		9080	SNP (transition)			0.947	0
G	7856925	7856925	1	1			C -> G		7	SNP (transversion)			0.571	3.4e-07
C	7838675	7838675	1	1			A -> C		4	SNP (transversion)			1	1e-14
CTAAATCCACAAT	7838666	7838665	0	1			#NAME?		3	Insertion			1	7.9e-12
G	7838638	7838638	1	1			A -> G		12	SNP (transition)			0.25	4.4e-10
A	7819133	7819133	1	1			C -> A		3	SNP (transversion)			0.667	3e-07
AA	7817288	7817287	0	1			#NAME?		158 -> 159	Insertion			0.994	0
C	7817009	7817009	1	1			T -> C		5	SNP (transition)			0.4	6.3e-07
T	7800290	7800289	0	1			#NAME?		10	Insertion			0.3	4.8e-10
T	7799536	7799535	0	1			#NAME?		14	Insertion			0.5	5.4e-21
T	7793788	7793788	1	1			C -> T		5	SNP (transition)			0.4	6.3e-07
A	7789584	7789584	1	1			G -> A		8	SNP (transition)			0.25	2.8e-07
T	7708410	7708410	1	1			C -> T		2	SNP (transition)			1	1e-07
ACTAG	7708404	7708408	5	1			CTGCC -> ACTAG		2	Substitution			1	6.3e-08
T	7708082	7708082	1	1			A -> T		23	SNP (transversion)			0.435	1.1e-28
C	7708080	7708080	1	1			T -> C		20	SNP (transition)			0.4	7.9e-23
GCAACA	7708073	7708078	6	1			CAGGTT -> GCAACA		12 -> 18	Substitution			25.0% -> 44.4%	6.9e-09
C	7708021	7708021	1	1			G -> C		13	SNP (transversion)			0.308	4.5e-11
GCCTT	7708014	7708018	5	1			CGGAG -> GCCTT		14 -> 19	Substitution			35.7% -> 52.6%	2e-13
CCATT	7708008	7708012	5	1			TAGAG -> CCATT		21 -> 22	Substitution			54.5% -> 57.1%	2.6e-33
CG	7708001	7708002	2	1			AA -> CG		25	Substitution			0.68	3.4e-54
TCCGC	7707995	7707999	5	1			CTATA -> TCCGC		32 -> 41	Substitution			75.0% -> 78.9%	2.6e-75
C	7698901	7698901	1	1			T -> C		9	SNP (transition)			0.333	1.1e-08
T	7698899	7698899	1	1			A -> T		4	SNP (transversion)			0.5	6e-07
T	7665956	7665956	1	1			A -> T		9	SNP (transversion)			0.333	1.7e-07
TT	7665952	7665953	2	1			AC -> TT		9 -> 10	Substitution			33.3% -> 40.0%	8.4e-08
C	7665951	7665951	1	1			G -> C		10	SNP (transversion)			0.4	8.3e-09
C	7665950	7665950	1	1			A -> C		11	SNP (transversion)			0.364	2.1e-11
C	7665949	7665949	1	1			G -> C		11	SNP (transversion)			0.364	5.2e-09
C	7665947	7665947	1	1			A -> C		11	SNP (transversion)			0.364	8.3e-12
A	7665946	7665946	1	1			G -> A		11	SNP (transition)			0.273	5.2e-09
T	7656173	7656173	1	1			G -> T		107	SNP (transversion)			0.355	1.8e-70
A	7656172	7656172	1	1			T -> A		91	SNP (transversion)			0.505	3.6e-71
A	7656169	7656169	1	1			T -> A		77	SNP (transversion)			0.299	1.2e-36
T	7656167	7656167	1	1			G -> T		57	SNP (transversion)			0.649	8.7e-71
G	7656162	7656162	1	1			C -> G		21	SNP (transversion)			0.333	7.1e-14
T	7656162	7656162	1	1			C -> T		21	SNP (transition)			0.571	1.1e-21
T	7656161	7656161	1	1			A -> T		17	SNP (transversion)			0.471	5.8e-14
G	7656160	7656160	1	1			C -> G		14	SNP (transversion)			0.357	6.3e-15
AC	7656158	7656159	2	1			TT -> AC		10	Substitution			0.3	1.9e-09
C	7656156	7656156	1	1			G -> C		10	SNP (transversion)			0.3	1.2e-07
G	7656155	7656155	1	1			A -> G		10	SNP (transition)			0.4	2.1e-12
T	7656154	7656154	1	1			A -> T		9	SNP (transversion)			0.778	2.9e-22
A	7656153	7656153	1	1			C -> A		9	SNP (transversion)			0.333	6.6e-07
G	7656150	7656150	1	1			A -> G		8	SNP (transition)			0.625	1.8e-12
T	7656149	7656149	1	1			C -> T		7	SNP (transition)			0.857	1.1e-16
A	7656146	7656146	1	1			T -> A		7	SNP (transversion)			0.429	5.5e-07
A	7656144	7656144	1	1			C -> A		5	SNP (transversion)			0.6	6.3e-10
T	7656142	7656142	1	1			G -> T		3	SNP (transversion)			0.667	3e-07
AAA	7575111	7575113	3	1			GGC -> AAA		3	Substitution			1	2e-09
A	7575106	7575106	1	1			T -> A		4	SNP (transversion)			1	4e-13
C	7575102	7575102	1	1			T -> C		4	SNP (transition)			0.75	8e-09
T	7575098	7575098	1	1			A -> T		5	SNP (transversion)			0.8	3.1e-09
AC	7575094	7575093	0	1			#NAME?		7	Insertion			0.429	7e-08
C	7575092	7575092	1	1			G -> C		7	SNP (transversion)			0.429	8.8e-09
A	7575091	7575091	1	1			T -> A		8	SNP (transversion)			0.5	1.1e-07
C	7575089	7575089	1	1			A -> C		17	SNP (transversion)			0.471	1.4e-11
A	7414707	7414707	1	1			G -> A		41	SNP (transition)			0.415	1.2e-18
TT	7407539	7407538	0	1			#NAME?		6	Insertion			1	1e-21
T	7407028	7407028	1	1			C -> T		4	SNP (transition)			0.5	6e-07
A	7407026	7407026	1	1			C -> A		4	SNP (transversion)			0.5	6e-07
G	7407024	7407024	1	1			C -> G		4	SNP (transversion)			0.5	9.5e-07
G	7407022	7407022	1	1			C -> G		4	SNP (transversion)			0.5	9.5e-07
AA	7407017	7407018	2	1			TT -> AA		4	Substitution			0.5	9.5e-07
ATA	7397910	7397912	3	1			GCG -> ATA		2	Substitution			1	2.5e-07
AT	7397907	7397908	2	1			TA -> AT		2	Substitution			1	1.6e-07
A	7397903	7397903	1	1			T -> A		2	SNP (transversion)			1	1e-07
A	7397899	7397899	1	1			T -> A		2	SNP (transversion)			1	1.6e-07
G	7334519	7334519	1	1			A -> G		8	SNP (transition)			1	1.6e-09
	7325321	7325323	3	1			#NAME?		7	Deletion			0.429	7e-08
C	7321206	7321206	1	1	S -> P	151	T -> C	TCC -> CCC	6	SNP (transition)	Substitution	MGG_07340T0	0.333	3.8e-07
T	7321127	7321127	1	1			G -> T		2	SNP (transversion)			1	2.5e-08
TC	7321124	7321125	2	1			AA -> TC		2	Substitution			1	1e-07
TTCG	7320757	7320760	4	1			AAGT -> TTCG		3	Substitution			0.667	7.5e-07
A	7300909	7300908	0	1			(A)6 -> (A)7		3	Insertion (tandem repeat)			0.667	3e-07
TT	7296914	7296913	0	1			#NAME?		77 -> 78	Insertion			1	1.3e-285
AA	7296758	7296757	0	1			#NAME?		97 -> 98	Insertion			1	7.9E-321
A	7293687	7293686	0	1			#NAME?		5	Insertion			0.4	4e-07
T	7290042	7290042	1	1			A -> T		4	SNP (transversion)			0.5	2.4e-07
C	7290039	7290039	1	1			A -> C		4	SNP (transversion)			0.5	6e-07
G	7290035	7290035	1	1			A -> G		4	SNP (transition)			0.5	9.5e-07
AA	7281975	7281974	0	1			#NAME?		137 -> 140	Insertion			0.993	0
T	7263019	7263019	1	1			A -> T		3	SNP (transversion)			0.667	4.8e-07
A	7250673	7250672	0	1			(A)6 -> (A)7		6	Insertion (tandem repeat)			0.5	2.5e-09
T	7250562	7250561	0	1			#NAME?		11	Insertion			0.636	6.4e-13
TT	7250562	7250561	0	1			#NAME?		11	Insertion			0.273	1.6e-07
	7242225	7242225	1	1			(A)6 -> (A)5		2	Deletion (tandem repeat)			1	4e-07
AA	7231581	7231580	0	1			#NAME?		5	Insertion			1	1e-15
T	7229561	7229561	1	1			C -> T		7	SNP (transition)			0.429	4.4e-09
A	7207308	7207307	0	1			#NAME?		4	Insertion			1	1e-14
A	7207308	7207307	0	1			#NAME?		4	Insertion			0.5	6e-07
	7207244	7207245	2	1			#NAME?		2 -> 4	Deletion			50.0% -> 100.0%	3.8e-08
AA	7204505	7204504	0	1			#NAME?		2	Insertion			1	2.5e-07
AA	7202880	7202879	0	1			#NAME?		72 -> 73	Insertion			0.986	1.8e-254
AA	7196284	7196283	0	1			#NAME?		3	Insertion			1	6.3e-11
A	7188950	7188949	0	1			#NAME?		2	Insertion			1	2.5e-07
[truncated: 6,706 more rows]

## Sheet: ΔMohog1(adapted)-0min-RNA
Name	Minimum	Maximum	Length	# Intervals	Amino Acid Change	CDS Position	Change	Codon Change	Coverage	Polymorphism Type	Protein Effect	protein_id	Variant Frequency	Variant P-Value (approximate)
C	7971072	7971072	1	1	S -> P	1492	T -> C	TCC -> CCC	2	SNP (transition)	Substitution	MGG_16579T0	1	1e-07
T	7945243	7945243	1	1			A -> T		5	SNP (transversion)			0.4	1e-07
T	7944720	7944720	1	1			C -> T		4	SNP (transition)			0.5	9.5e-08
T	7925323	7925323	1	1			G -> T		28	SNP (transversion)			0.393	3.1e-12
C	7925317	7925317	1	1			A -> C		23	SNP (transversion)			0.435	9.5e-13
C	7925315	7925315	1	1			A -> C		18	SNP (transversion)			0.333	6.5e-08
C	7924548	7924548	1	1			A -> C		5	SNP (transversion)			0.4	2.5e-07
GAAGA	7924542	7924546	5	1			TCGTC -> GAAGA		5	Substitution			0.4	6.3e-07
G	7924539	7924539	1	1			T -> G		5	SNP (transversion)			0.4	1.6e-07
G	7924538	7924537	0	1			#NAME?		5	Insertion			0.4	1e-06
A	7924537	7924537	1	1			C -> A		5	SNP (transversion)			0.4	1.6e-07
G	7924537	7924537	1	1			C -> G		5	SNP (transversion)			0.6	1.6e-07
A	7923945	7923945	1	1			T -> A		3	SNP (transversion)			0.667	3e-08
C	7923944	7923944	1	1			T -> C		3	SNP (transition)			0.667	3e-08
A	7923940	7923940	1	1			T -> A		3	SNP (transversion)			0.667	4.8e-08
TTC	7923227	7923229	3	1			GGG -> TTC		9 -> 23	Substitution			30.4% -> 77.8%	1.6e-07
C	7923224	7923224	1	1			G -> C		9	SNP (transversion)			0.667	3e-07
G	7923222	7923221	0	1			#NAME?		9	Insertion			0.778	1.1e-09
A	7923218	7923218	1	1			T -> A		9	SNP (transversion)			0.667	3e-07
CA	7923215	7923216	2	1			GG -> CA		6	Substitution			0.667	5.9e-10
G	7915341	7915341	1	1			C -> G		3	SNP (transversion)			0.667	7.5e-07
T	7915340	7915340	1	1			G -> T		9	SNP (transversion)			0.667	2.1e-20
AA	7915337	7915338	2	1			GT -> AA		15 -> 18	Substitution			33.3% -> 44.4%	9.5e-16
G	7915336	7915336	1	1			A -> G		30	SNP (transition)			0.4	5.4e-36
A	7915334	7915334	1	1			G -> A		31	SNP (transition)			0.29	2.5e-21
A	7915333	7915333	1	1			C -> A		31	SNP (transversion)			0.645	8.4e-63
G	7915333	7915333	1	1			C -> G		31	SNP (transversion)			0.323	4.4e-31
T	7915332	7915332	1	1			A -> T		31	SNP (transversion)			0.355	5.3e-28
G	7915331	7915331	1	1			T -> G		31	SNP (transversion)			0.645	8.4e-61
G	7915331	7915330	0	1			#NAME?		31	Insertion			0.258	1.2e-22
G	7915330	7915330	1	1			T -> G		31	SNP (transversion)			0.29	6.3e-25
A	7915328	7915328	1	1			T -> A		31	SNP (transversion)			0.258	7.8e-22
C	7915328	7915328	1	1			T -> C		31	SNP (transition)			0.613	5.6e-61
G	7915326	7915326	1	1			T -> G		31	SNP (transversion)			0.839	2.7e-94
C	7915325	7915325	1	1			T -> C		31	SNP (transition)			0.613	8.9e-65
G	7915324	7915324	1	1			A -> G		31	SNP (transition)			0.903	1.8e-103
A	7915323	7915323	1	1			T -> A		31	SNP (transversion)			0.645	8.4e-65
C	7915323	7915323	1	1			T -> C		31	SNP (transition)			0.258	3.1e-24
AAG	7915320	7915322	3	1			GGT -> AAG		31	Substitution			0.613	8.4e-65
A	7915318	7915318	1	1			G -> A		31	SNP (transition)			0.258	3.1e-24
C	7915317	7915317	1	1			T -> C		31	SNP (transition)			0.645	8.4e-65
G	7915317	7915317	1	1			T -> G		31	SNP (transversion)			0.258	3.1e-20
A	7915316	7915316	1	1			G -> A		31	SNP (transition)			0.258	1.2e-22
T	7915316	7915316	1	1			G -> T		31	SNP (transversion)			0.613	5.6e-61
A	7915313	7915313	1	1			C -> A		31	SNP (transversion)			0.677	8.8e-71
T	7915311	7915311	1	1			A -> T		31	SNP (transversion)			0.258	2e-23
G	7915309	7915309	1	1			T -> G		31	SNP (transversion)			0.258	3.1e-24
A	7915279	7915279	1	1			T -> A		49	SNP (transversion)			0.327	3.3e-44
GG	7915276	7915277	2	1			TT -> GG		53 -> 54	Substitution			37.7% -> 38.9%	1.3e-61
GTA	7915272	7915274	3	1			TCC -> GTA		54	Substitution			0.389	2e-57
TCG	7915268	7915270	3	1			GAA -> TCG		54 -> 55	Substitution			38.2% -> 38.9%	4.2e-55
C	7915266	7915266	1	1			T -> C		57	SNP (transition)			0.404	4.2e-70
GA	7915263	7915264	2	1			TG -> GA		57	Substitution			0.386	2.2e-64
	7915258	7915258	1	1			#NAME?		57	Deletion			0.596	1.3e-100
A	7915256	7915256	1	1			G -> A		57	SNP (transition)			0.368	4.2e-63
A	7915216	7915216	1	1			G -> A		31	SNP (transition)			1	2.5e-112
G	7915172	7915172	1	1			T -> G		20	SNP (transversion)			0.5	1.8e-28
G	7915170	7915170	1	1			A -> G		12	SNP (transition)			0.25	5.5e-08
C	7912734	7912734	1	1			T -> C		55	SNP (transition)			0.509	3.8e-83
A	7912726	7912725	0	1			#NAME?		54	Insertion			0.519	4.7e-89
A	7912716	7912716	1	1			C -> A		94	SNP (transversion)			0.298	1e-77
A	7912711	7912711	1	1			T -> A		80	SNP (transversion)			0.263	6.2e-49
G	7912691	7912691	1	1			A -> G		46	SNP (transition)			0.696	9.3e-76
G	7911901	7911901	1	1			T -> G		16	SNP (transversion)			0.25	2.9e-12
G	7911888	7911888	1	1			A -> G		18	SNP (transition)			0.278	2.7e-14
T	7911387	7911387	1	1			A -> T		60	SNP (transversion)			0.45	1.1e-83
C	7911386	7911386	1	1			A -> C		63	SNP (transversion)			0.429	6.1e-83
T	7911386	7911386	1	1			A -> T		63	SNP (transversion)			0.286	6.4e-52
T	7911382	7911382	1	1			A -> T		42	SNP (transversion)			0.405	8e-49
G	7911381	7911381	1	1			T -> G		38	SNP (transversion)			0.395	1.5e-41
T	7911113	7911113	1	1			A -> T		29	SNP (transversion)			0.483	4.9e-39
T	7911111	7911111	1	1			A -> T		24	SNP (transversion)			0.542	2.5e-33
T	7911110	7911110	1	1			A -> T		24	SNP (transversion)			0.25	1.3e-10
C	7911109	7911109	1	1			A -> C		24	SNP (transversion)			0.333	7.3e-19
G	7911109	7911109	1	1			A -> G		24	SNP (transition)			0.417	1.9e-26
C	7911108	7911108	1	1			A -> C		24	SNP (transversion)			0.458	3.1e-26
T	7911108	7911108	1	1			A -> T		24	SNP (transversion)			0.292	2.7e-18
C	7911107	7911107	1	1			A -> C		24	SNP (transversion)			0.417	1.9e-26
C	7911106	7911106	1	1			A -> C		24	SNP (transversion)			0.25	2.1e-15
T	7911106	7911106	1	1			A -> T		24	SNP (transversion)			0.458	1.2e-30
C	7911104	7911104	1	1			A -> C		25	SNP (transversion)			0.52	1.6e-39
G	7911103	7911103	1	1			A -> G		26	SNP (transition)			0.269	6.5e-16
T	7911103	7911103	1	1			A -> T		26	SNP (transversion)			0.385	5.3e-25
C	7911102	7911102	1	1			T -> C		26	SNP (transition)			0.615	1.3e-43
C	7911100	7911100	1	1			T -> C		28	SNP (transition)			0.393	1.3e-28
G	7911100	7911100	1	1			T -> G		28	SNP (transversion)			0.321	1.1e-22
G	7911098	7911098	1	1			C -> G		30	SNP (transversion)			0.367	2.7e-29
T	7911098	7911098	1	1			C -> T		30	SNP (transition)			0.3	1.8e-21
AC	7911096	7911097	2	1			TG -> AC		35	Substitution			0.314	8e-22
C	7911095	7911095	1	1			T -> C		34	SNP (transition)			0.353	8.5e-27
G	7911095	7911095	1	1			T -> G		34	SNP (transversion)			0.353	8.6e-33
A	7911094	7911094	1	1			T -> A		28	SNP (transversion)			0.357	1.3e-22
C	7911094	7911094	1	1			T -> C		28	SNP (transition)			0.5	2.5e-39
G	7911092	7911092	1	1			A -> G		21	SNP (transition)			0.476	3.5e-31
C	7911091	7911091	1	1			T -> C		21	SNP (transition)			0.571	2.9e-37
G	7911090	7911090	1	1			T -> G		22	SNP (transversion)			0.545	2.6e-39
G	7911088	7911088	1	1			C -> G		21	SNP (transversion)			0.714	5.4e-47
AA	7911086	7911087	2	1			TG -> AA		21	Substitution			0.476	3.5e-29
G	7911085	7911085	1	1			A -> G		19	SNP (transition)			0.684	1.7e-40
C	7911084	7911084	1	1			T -> C		22	SNP (transition)			0.318	2.1e-21
G	7911084	7911084	1	1			T -> G		22	SNP (transversion)			0.5	2.8e-32
C	7911083	7911083	1	1			A -> C		22	SNP (transversion)			0.455	6.5e-33
A	7911082	7911082	1	1			T -> A		22	SNP (transversion)			0.318	1.3e-18
A	7911081	7911081	1	1			T -> A		25	SNP (transversion)			0.4	3.3e-31
G	7911081	7911081	1	1			T -> G		25	SNP (transversion)			0.28	6e-21
G	7911080	7911080	1	1			A -> G		25	SNP (transition)			0.44	8.9e-35
C	7911078	7911078	1	1			T -> C		27	SNP (transition)			0.407	1.6e-36
G	7911078	7911078	1	1			T -> G		27	SNP (transversion)			0.259	2.8e-19
A	7911077	7911077	1	1			T -> A		31	SNP (transversion)			0.419	1.6e-40
G	7911077	7911077	1	1			T -> G		31	SNP (transversion)			0.29	5e-24
A	7911076	7911076	1	1			G -> A		33	SNP (transition)			0.364	8.9e-38
C	7911076	7911076	1	1			G -> C		33	SNP (transversion)			0.273	1.9e-26
A	7911075	7911075	1	1			T -> A		36	SNP (transversion)			0.278	2.5e-28
T	7910629	7910629	1	1			A -> T		93	SNP (transversion)			0.269	3e-68
CG	7910624	7910625	2	1			TT -> CG		97	Substitution			0.258	3.1e-65
C	7910620	7910620	1	1			A -> C		100	SNP (transversion)			0.25	7.2e-55
CCGAT	7908675	7908679	5	1			AACGG -> CCGAT		35 -> 63	Substitution			39.7% -> 71.4%	2.4e-78
G	7906977	7906977	1	1			A -> G		19	SNP (transition)			0.368	6.3e-22
GG	7906089	7906090	2	1			CA -> GG		53	Substitution			0.755	8.3e-109
C	7906087	7906087	1	1			G -> C		55	SNP (transversion)			0.273	2.3e-16
	7906087	7906087	1	1			#NAME?		55	Deletion			0.4	3.2e-58
C	7906086	7906086	1	1			T -> C		49	SNP (transition)			0.49	1e-75
G	7906086	7906086	1	1			T -> G		49	SNP (transversion)			0.286	1.1e-15
A	7906081	7906081	1	1			G -> A		27	SNP (transition)			0.778	5.9e-73
C	7906079	7906079	1	1			A -> C		26	SNP (transversion)			0.808	1.7e-71
CT	7906073	7906074	2	1			TC -> CT		18	Substitution			0.667	4.7e-42
AC	7906070	7906071	2	1			CT -> AC		11 -> 12	Substitution			45.5% -> 50.0%	4.6e-15
C	7906068	7906068	1	1			G -> C		9	SNP (transversion)			0.333	6.7e-10
T	7906064	7906064	1	1			C -> T		8	SNP (transition)			0.25	4.4e-07
C	7906061	7906061	1	1			G -> C		8	SNP (transversion)			0.25	4.4e-07
G	7902780	7902780	1	1			T -> G		26	SNP (transversion)			0.538	1.5e-31
C	7902779	7902779	1	1			T -> C		26	SNP (transition)			0.462	1.5e-28
G	7902778	7902778	1	1			A -> G		26	SNP (transition)			0.615	5.3e-50
A	7902777	7902777	1	1			T -> A		28	SNP (transversion)			0.464	1.5e-29
C	7902777	7902777	1	1			T -> C		28	SNP (transition)			0.286	1.9e-17
TG	7901926	7901927	2	1			AC -> TG		14 -> 16	Substitution			31.3% -> 35.7%	1.4e-15
C	7901923	7901923	1	1			G -> C		58	SNP (transversion)			0.345	4.2e-07
G	7891699	7891699	1	1			A -> G		5	SNP (transition)			0.4	1.6e-07
TCGTGT	7891691	7891696	6	1			ATCACC -> TCGTGT		5 -> 6	Substitution			33.3% -> 40.0%	2.5e-07
C	7891689	7891689	1	1			A -> C		6	SNP (transversion)			0.333	3.8e-07
A	7891687	7891687	1	1			T -> A		7	SNP (transversion)			0.429	7e-11
G	7891686	7891686	1	1			A -> G		7	SNP (transition)			0.571	2.2e-14
AA	7891684	7891685	2	1			CC -> AA		7	Substitution			0.286	2.1e-07
G	7891683	7891683	1	1			A -> G		9	SNP (transition)			0.444	5e-13
C	7891681	7891681	1	1			G -> C		15	SNP (transversion)			0.267	8.6e-11
G	7891680	7891680	1	1			T -> G		15	SNP (transversion)			0.533	4.1e-28
A	7891679	7891679	1	1			T -> A		16	SNP (transversion)			0.25	4.6e-13
C	7891679	7891679	1	1			T -> C		16	SNP (transition)			0.5	2e-25
G	7891676	7891676	1	1			C -> G		20	SNP (transversion)			0.5	1.8e-33
G	7891673	7891673	1	1			T -> G		24	SNP (transversion)			0.625	4.1e-53
A	7891672	7891672	1	1			G -> A		31	SNP (transition)			0.323	4.4e-32
A	7891671	7891671	1	1			T -> A		31	SNP (transversion)			0.29	1e-26
C	7891671	7891671	1	1			T -> C		31	SNP (transition)			0.452	4.2e-44
A	7891670	7891670	1	1			T -> A		37	SNP (transversion)			0.297	1.3e-33
G	7891669	7891669	1	1			T -> G		40	SNP (transversion)			0.425	2.2e-54
A	7888785	7888785	1	1			T -> A		2	SNP (transversion)			1	1.6e-08
G	7888783	7888783	1	1			C -> G		2	SNP (transversion)			1	1.6e-08
A	7888769	7888769	1	1			C -> A		2	SNP (transversion)			1	1e-08
A	7883303	7883303	1	1			T -> A		11	SNP (transversion)			0.364	3.3e-14
TT	7878135	7878136	2	1			AA -> TT		6	Substitution			0.333	6e-07
AAGT	7878130	7878133	4	1			CTTC -> AAGT		6	Substitution			0.333	6e-07
TCTC	7878125	7878128	4	1			GTCA -> TCTC		6	Substitution			0.333	1.5e-07
G	7878123	7878123	1	1			A -> G		6	SNP (transition)			0.333	1.5e-07
A	7878121	7878121	1	1			G -> A		6	SNP (transition)			0.333	1.5e-07
A	7878119	7878119	1	1			C -> A		6	SNP (transversion)			0.333	1.5e-07
T	7878116	7878116	1	1			G -> T		6	SNP (transversion)			0.333	1.5e-07
T	7878114	7878114	1	1			C -> T		6	SNP (transition)			0.333	1.5e-07
TTT	7877286	7877288	3	1			GAA -> TTT		2	Substitution			1	4e-08
TTT	7877280	7877282	3	1			AAC -> TTT		2	Substitution			1	4e-08
T	7843587	7843587	1	1			C -> T		2	SNP (transition)			1	4e-08
A	7838689	7838689	1	1	E -> K	532	G -> A	GAA -> AAA	3	SNP (transition)	Substitution	MGG_16557T0	1	1e-12
T	7838687	7838687	1	1	P -> L	530	C -> T	CCG -> CTG	4	SNP (transition)	Substitution	MGG_16557T0	1	2.5e-16
T	7838677	7838677	1	1	P -> S	520	C -> T	CCT -> TCT	7	SNP (transition)	Substitution	MGG_16557T0	0.286	2.1e-07
AGCACAC	7838677	7838683	6	2	PAG -> STR	520	CCTGCTG -> AGCACAC	CCT,GCT,GGT -> AGC,ACA,CGT	6 -> 7	Substitution	Substitution	MGG_16557T0	71.4% -> 83.3%	2.1e-18
AG	7838675	7838676	2	1	I -> K	518	TT -> AG	ATT -> AAG	7	Substitution	Substitution	MGG_16557T0	0.714	2.8e-23
GG	7838672	7838673	2	1	H -> R	515	AT -> GG	CAT -> CGG	7	Substitution	Substitution	MGG_16557T0	0.714	2.1e-18
GA	7838668	7838669	2	1	C -> D	511	TG -> GA	TGT -> GAT	9	Substitution	Substitution	MGG_16557T0	0.889	5.7e-31
C	7838650	7838650	1	1		493	A -> C	AGA -> CGA	20	SNP (transversion)	None	MGG_16557T0	0.25	4.9e-12
G	7838644	7838644	1	1	K -> E	487	A -> G	AAG -> GAG	28	SNP (transition)	Substitution	MGG_16557T0	0.25	9.3e-18
A	7838643	7838643	1	1		486	G -> A	TCG -> TCA	29	SNP (transition)	None	MGG_16557T0	0.379	6.9e-34
G	7837719	7837719	1	1			C -> G		2	SNP (transversion)			1	1.6e-08
T	7816097	7816097	1	1			C -> T		7	SNP (transition)			0.857	1.1e-10
T	7814819	7814819	1	1			C -> T		3	SNP (transition)			1	1e-09
TT	7814810	7814811	2	1			CC -> TT		3	Substitution			1	2e-09
T	7814804	7814804	1	1			C -> T		3	SNP (transition)			1	1.6e-11
AA	7814799	7814800	2	1			GG -> AA		3	Substitution			1	1.3e-10
A	7814788	7814788	1	1			G -> A		4	SNP (transition)			1	6.3e-10
A	7814783	7814783	1	1			G -> A		4	SNP (transition)			1	4e-11
A	7814780	7814780	1	1			G -> A		4	SNP (transition)			1	2.5e-10
T	7814775	7814775	1	1			C -> T		4	SNP (transition)			1	1.6e-11
A	7814755	7814755	1	1			G -> A		4	SNP (transition)			1	6.3e-12
A	7814745	7814745	1	1			G -> A		4	SNP (transition)			1	1.6e-11
AA	7814739	7814740	2	1			GG -> AA		4	Substitution			1	2.5e-10
A	7800591	7800591	1	1			G -> A		111	SNP (transition)			0.604	9.6e-84
G	7797041	7797041	1	1			T -> G		3	SNP (transversion)			0.667	3e-07
C	7797036	7797036	1	1			G -> C		3	SNP (transversion)			0.667	1.9e-07
A	7797026	7797026	1	1			G -> A		4	SNP (transition)			0.5	6e-07
C	7797015	7797015	1	1			A -> C		4	SNP (transversion)			0.5	3.8e-07
	7795634	7795634	1	1			#NAME?		2	Deletion			1	2.5e-08
AT	7795627	7795628	2	1			TA -> AT		6	Substitution			0.333	3.8e-07
C	7795625	7795625	1	1			G -> C		6	SNP (transversion)			0.333	2.4e-07
C	7784934	7784934	1	1			A -> C		8	SNP (transversion)			0.25	2.8e-07
C	7779235	7779235	1	1			T -> C		30	SNP (transition)			0.6	8.3e-38
T	7779173	7779173	1	1			G -> T		14	SNP (transversion)			0.286	6.2e-09
T	7773677	7773677	1	1			C -> T		2	SNP (transition)			1	4e-08
AC	7751468	7751469	2	1			GT -> AC		2	Substitution			1	4e-08
T	7731958	7731958	1	1			C -> T		2	SNP (transition)			1	4e-08
T	7731956	7731956	1	1			A -> T		2	SNP (transversion)			1	4e-08
TTTTT	7731950	7731954	5	1			CGGAC -> TTTTT		2	Substitution			1	4e-08
A	7721375	7721375	1	1			C -> A		19	SNP (transversion)			0.263	3.6e-12
TT	7698084	7698085	2	1			GA -> TT		11	Substitution			0.273	5.2e-09
T	7698081	7698081	1	1			G -> T		3	SNP (transversion)			0.667	1.2e-07
TT	7698077	7698078	2	1			GG -> TT		2	Substitution			1	4e-08
T	7695636	7695636	1	1	A -> V	497	C -> T	GCG -> GTG	8	SNP (transition)	Substitution	MGG_08655T0	0.25	7e-07
TTTT	7679602	7679605	4	1			CGAG -> TTTT		6 -> 7	Substitution			28.6% -> 33.3%	8.4e-07
TTTTT	7679596	7679600	5	1			GCAGC -> TTTTT		6 -> 7	Substitution			28.6% -> 33.3%	8.4e-07
A	7679573	7679573	1	1			G -> A		6	SNP (transition)			0.333	6e-07
AA	7678436	7678437	2	1			CC -> AA		17 -> 20	Substitution			47.1% -> 55.0%	9.6e-23
AAAAAA	7678429	7678434	6	1			GTTGGG -> AAAAAA		24 -> 27	Substitution			62.5% -> 66.7%	4.1e-47
T	7672157	7672156	0	1			#NAME?		16	Insertion			0.375	8e-18
A	7661976	7661976	1	1			T -> A		2	SNP (transversion)			1	4e-08
TTTTTTT	7658397	7658403	7	1			GGCACGG -> TTTTTTT		9 -> 12	Substitution			50.0% -> 58.3%	8.4e-20
TT	7658393	7658394	2	1			AA -> TT		4 -> 5	Substitution			50.0% -> 60.0%	6e-07
AAAAAA	7656015	7656020	6	1			GTCCGT -> AAAAAA		5 -> 11	Substitution			40.0% -> 63.6%	1e-06
A	7656012	7656012	1	1			C -> A		11	SNP (transversion)			0.364	3.3e-12
G	7652401	7652401	1	1	D -> G	1505	A -> G	GAC -> GGC	79	SNP (transition)	Substitution	MGG_08643T0	0.987	1.3e-279
G	7650080	7650080	1	1			A -> G		7	SNP (transition)			0.286	8.4e-07
G	7643229	7643229	1	1			A -> G		2	SNP (transition)			1	4e-08
TCG	7643000	7643002	3	1			GTA -> TCG		8	Substitution			0.25	4.4e-07
AG	7642995	7642996	2	1			TA -> AG		8	Substitution			0.25	4.4e-07
TT	7641565	7641564	0	1			#NAME?		1044 -> 1047	Insertion			0.999	0
AAA	7635164	7635166	3	1			TCC -> AAA		5 -> 9	Substitution			40.0% -> 66.7%	1e-06
AAA	7635160	7635162	3	1			CGC -> AAA		9 -> 12	Substitution			66.7% -> 72.7%	8.4e-20
A	7635157	7635157	1	1			T -> A		12	SNP (transversion)			0.583	5e-23
C	7626617	7626617	1	1	R -> P	218	G -> C	CGT -> CCT	5	SNP (transversion)	Substitution	MGG_08633T0	0.4	1.6e-07
T	7626608	7626608	1	1	S -> L	209	C -> T	TCG -> TTG	5	SNP (transition)	Substitution	MGG_08633T0	0.4	1.6e-07
C	7623009	7623008	0	1		1906	+C		72	Insertion	Frame Shift	MGG_08632T0	0.875	6.7e-223
CGG	7620091	7620093	3	1			GTA -> CGG		5	Substitution			0.4	4e-07
CCATA	7620085	7620089	5	1			TTGAC -> CCATA		5	Substitution			0.4	1.6e-07
AT	7620082	7620083	2	1			TA -> AT		5	Substitution			0.4	1e-07
T	7616054	7616054	1	1			A -> T		5	SNP (transversion)			0.4	2.5e-07
C	7615032	7615032	1	1	S -> P	481	T -> C	TCC -> CCC	4	SNP (transition)	Substitution	MGG_08629T0	0.5	2.4e-07
G	7613686	7613686	1	1			A -> G		2	SNP (transition)			1	4e-08
A	7606896	7606896	1	1			G -> A		2	SNP (transition)			1	1e-08
GAAAAG	7606889	7606894	6	1			CCCCCT -> GAAAAG		2	Substitution			1	4e-08
AT	7606885	7606886	2	1			CA -> AT		2	Substitution			1	6.3e-08
TTTT	7604026	7604029	4	1			CAGG -> TTTT		4 -> 11	Substitution			27.3% -> 75.0%	2.6e-09
TT	7604022	7604023	2	1			GA -> TT		3 -> 4	Substitution			66.7% -> 75.0%	1.2e-07
T	7598504	7598504	1	1			A -> T		5	SNP (transversion)			0.6	2e-11
G	7598502	7598502	1	1			T -> G		5	SNP (transversion)			0.4	1e-07
G	7598499	7598499	1	1			A -> G		5	SNP (transition)			0.4	4e-07
AC	7598495	7598496	2	1			TG -> AC		5	Substitution			0.4	1.6e-07
TTCCCT	7598489	7598494	6	1			AGATAA -> TTCCCT		4 -> 5	Substitution			50.0% -> 60.0%	9.5e-08
CTC	7598485	7598487	3	1			GGA -> CTC		4	Substitution			0.5	9.5e-08
A	7598482	7598482	1	1			C -> A		4	SNP (transversion)			0.5	6e-08
C	7598331	7598331	1	1			A -> C		15	SNP (transversion)			0.267	8.6e-11
CAC	7598324	7598326	3	1			TTG -> CAC		15	Substitution			0.267	2.2e-12
G	7598323	7598323	1	1			T -> G		16	SNP (transversion)			0.25	2.9e-10
G	7598321	7598321	1	1			A -> G		16	SNP (transition)			0.25	1.8e-11
CGGA	7598316	7598319	4	1			TTCC -> CGGA		15 -> 16	Substitution			25.0% -> 26.7%	8.5e-09
A	7598314	7598314	1	1			T -> A		15	SNP (transversion)			0.267	5.4e-10
A	7598312	7598312	1	1			T -> A		14	SNP (transversion)			0.286	1.6e-10
C	7598263	7598263	1	1			T -> C		27	SNP (transition)			0.37	8.4e-29
TC	7598260	7598261	2	1			GA -> TC		23 -> 24	Substitution			50.0% -> 52.2%	3.4e-34
TCTT	7598256	7598259	4	1			CTAG -> TCTT		16 -> 23	Substitution			31.3% -> 42.9%	2e-18
C	7598253	7598253	1	1			G -> C		8	SNP (transversion)			0.25	7e-07
GT	7598215	7598216	2	1			CA -> GT		6 -> 7	Substitution			28.6% -> 33.3%	2.4e-07
C	7598214	7598214	1	1			T -> C		8	SNP (transition)			0.5	7e-13
CACA	7598210	7598213	4	1			TTTG -> CACA		9 -> 14	Substitution			44.4% -> 53.8%	1.3e-16
T	7598208	7598208	1	1			A -> T		16	SNP (transversion)			0.25	2.9e-12
C	7598206	7598206	1	1			A -> C		16	SNP (transversion)			0.25	7.2e-12
A	7598203	7598203	1	1			G -> A		18	SNP (transition)			0.389	8e-23
AGC	7598200	7598202	3	1			GAG -> AGC		19 -> 36	Substitution			26.3% -> 36.1%	1.7e-18
A	7598199	7598199	1	1			C -> A		37	SNP (transversion)			0.405	9.3e-45
G	7598199	7598199	1	1			C -> G		37	SNP (transversion)			0.432	3.2e-48
A	7598197	7598197	1	1			T -> A		37	SNP (transversion)			0.486	1.1e-51
G	7598196	7598196	1	1			C -> G		37	SNP (transversion)			0.378	6.1e-40
C	7598133	7598133	1	1			G -> C		17	SNP (transversion)			0.471	2.4e-24
T	7598132	7598132	1	1			C -> T		17	SNP (transition)			0.294	6.2e-14
C	7598131	7598131	1	1			A -> C		15	SNP (transversion)			0.467	4.1e-22
G	7598130	7598130	1	1			A -> G		15	SNP (transition)			0.267	1.4e-11
C	7598129	7598129	1	1			G -> C		15	SNP (transversion)			0.267	2.1e-08
T	7598129	7598129	1	1			G -> T		15	SNP (transversion)			0.267	3.4e-13
C	7598128	7598128	1	1			A -> C		15	SNP (transversion)			0.333	9.3e-11
C	7598126	7598126	1	1			A -> C		11	SNP (transversion)			0.364	5.2e-09
C	7598124	7598124	1	1			T -> C		10	SNP (transition)			0.3	9.4e-07
C	7598024	7598024	1	1			A -> C		29	SNP (transversion)			0.31	6.3e-28
C	7598022	7598022	1	1			G -> C		28	SNP (transversion)			0.357	1.3e-30
C	7597795	7597795	1	1			A -> C		56	SNP (transversion)			0.268	1.6e-44
T	7597428	7597428	1	1			C -> T		386	SNP (transition)			0.347	0
T	7597427	7597427	1	1			G -> T		344	SNP (transversion)			0.532	0
T	7597421	7597421	1	1			A -> T		228	SNP (transversion)			0.842	0
T	7597418	7597418	1	1			A -> T		140	SNP (transversion)			0.793	0
TT	7597415	7597416	2	1			AG -> TT		46 -> 52	Substitution			37.0% -> 44.2%	1.8e-49
G	7585770	7585770	1	1	D -> G	1049	A -> G	GAC -> GGC	7	SNP (transition)	Substitution	MGG_08617T0	0.286	8.4e-07
A	7585409	7585408	0	1		688	(A)6 -> (A)7		5	Insertion (tandem repeat)	Frame Shift	MGG_08617T0	0.4	1e-07
T	7582282	7582282	1	1			A -> T		3	SNP (transversion)			1	3.2e-11
T	7582279	7582279	1	1			G -> T		3	SNP (transversion)			1	1.6e-11
AAAA	7580593	7580596	4	1			GTTT -> AAAA		3 -> 5	Substitution			66.7% -> 80.0%	3e-07
AAA	7580589	7580591	3	1			TCC -> AAA		5	Substitution			0.8	1.3e-13
A	7580587	7580587	1	1			C -> A		6	SNP (transversion)			0.667	3.8e-13
A	7570977	7570977	1	1			G -> A		18	SNP (transition)			0.444	6.9e-25
AA	7570974	7570975	2	1			CG -> AA		18 -> 24	Substitution			25.0% -> 33.3%	8.5e-18
TTTTT	7568079	7568083	5	1			AAGGG -> TTTTT		2	Substitution			1	4e-08
ATCT	7564478	7564481	4	1			GGAA -> ATCT		3	Substitution			0.667	1.2e-07
C	7564472	7564472	1	1			T -> C		3	SNP (transition)			0.667	1.9e-07
C	7564470	7564470	1	1			A -> C		3	SNP (transversion)			1	5e-10
G	7564469	7564469	1	1			T -> G		3	SNP (transversion)			0.667	7.5e-08
C	7564460	7564460	1	1			T -> C		3	SNP (transition)			0.667	1.2e-07
T	7564458	7564458	1	1			C -> T		3	SNP (transition)			0.667	7.5e-07
T	7551133	7551134	2	1			AC -> T		15	Deletion			0.8	2.8e-23
G	7551131	7551131	1	1			A -> G		15	SNP (transition)			0.8	2.9e-29
A	7551129	7551129	1	1			T -> A		15	SNP (transversion)			0.8	2.9e-29
C	7551126	7551126	1	1			T -> C		15	SNP (transition)			0.8	4.5e-28
C	7551119	7551119	1	1			A -> C		15	SNP (transversion)			0.8	2.9e-29
TC	7551117	7551117	1	1			G -> TC		15	Insertion			0.667	3e-27
C	7551115	7551115	1	1			T -> C		15	SNP (transition)			0.667	3e-27
TCTC	7551107	7551110	4	1			GACG -> TCTC		12 -> 14	Substitution			50.0% -> 71.4%	2.3e-16
CA	7551101	7551102	2	1			GG -> CA		14	Substitution			0.429	1.2e-14
C	7550470	7550470	1	1	W -> R	319	T -> C	TGG -> CGG	7	SNP (transition)	Substitution	MGG_16539T0	0.286	8.4e-07
A	7550197	7550197	1	1	S -> T	46	T -> A	TCA -> ACA	8	SNP (transversion)	Substitution	MGG_16539T0	0.25	4.4e-07
G	7543794	7543794	1	1			T -> G		3	SNP (transversion)			0.667	3e-07
AGACT	7543788	7543792	5	1			TCCAC -> AGACT		3 -> 4	Substitution			50.0% -> 66.7%	6e-07
A	7543787	7543787	1	1			C -> A		4	SNP (transversion)			0.75	4e-09
CC	7543782	7543783	2	1			TT -> CC		4 -> 5	Substitution			40.0% -> 50.0%	1.6e-07
G	7543779	7543779	1	1			A -> G		6	SNP (transition)			0.5	3.2e-10
A	7535629	7535628	0	1			(A)7 -> (A)8		801	Insertion (tandem repeat)			0.673	0
T	7534588	7534587	0	1			#NAME?		5	Insertion			0.6	7.9e-11
TCGGA	7534480	7534484	5	1			AACCT -> TCGGA		2	Substitution			1	6.3e-08
AG	7534477	7534478	2	1			TA -> AG		2	Substitution			1	1e-07
AAAGAG	7525480	7525485	6	1			TTTACC -> AAAGAG		6 -> 9	Substitution			77.8% -> 87.5%	5.7e-16
G	7525471	7525474	4	1			CACC -> G		10 -> 11	Deletion			45.5% -> 50.0%	1.5e-13
T	7525467	7525467	1	1			C -> T		11	SNP (transition)			0.545	1.8e-18
	7525464	7525464	1	1			#NAME?		11	Deletion			0.545	1.8e-15
G	7525463	7525463	1	1			C -> G		11	SNP (transversion)			0.727	6.6e-29
A	7525462	7525462	1	1			C -> A		11	SNP (transversion)			0.545	2.9e-20
G	7525461	7525461	1	1			A -> G		11	SNP (transition)			0.727	1e-21
A	7525460	7525460	1	1			T -> A		11	SNP (transversion)			0.545	1.2e-19
GA	7525458	7525459	2	1			TT -> GA		10	Substitution			0.8	1.8e-25
G	7525457	7525457	1	1			A -> G		10	SNP (transition)			0.8	1.1e-20
C	7525456	7525456	1	1			T -> C		10	SNP (transition)			0.7	7.6e-24
A	7525454	7525454	1	1			G -> A		10	SNP (transition)			0.6	8.4e-22
A	7525452	7525452	1	1			G -> A		10	SNP (transition)			0.6	3.3e-21
G	7525439	7525439	1	1			A -> G		15	SNP (transition)			1	3.2e-44
A	7525348	7525348	1	1			T -> A		7	SNP (transversion)			0.286	5.3e-07
GT	7525214	7525215	2	1			AC -> GT		13	Substitution			0.462	1.7e-15
GAC	7525211	7525213	3	1			TTA -> GAC		13	Substitution			0.308	1.2e-07
TC	7525208	7525209	2	1			AA -> TC		13	Substitution			0.308	1.7e-07
G	7525204	7525204	1	1			C -> G		10	SNP (transversion)			0.3	9.4e-07
CT	7523530	7523530	1	1			A -> CT		4	Insertion			0.5	2.4e-07
A	7523528	7523528	1	1			G -> A		4	SNP (transition)			0.5	1.5e-07
TCTTC	7523521	7523525	5	1			GAGAT -> TCTTC		2 -> 4	Substitution			50.0% -> 100.0%	6e-07
A	7519173	7519173	1	1			G -> A		9	SNP (transition)			0.333	1.7e-10
GGAA	7519168	7519171	4	1			ATTT -> GGAA		7	Substitution			0.286	8.4e-07
C	7519167	7519167	1	1			A -> C		7	SNP (transversion)			0.429	7e-11
A	7516591	7516591	1	1			T -> A		4	SNP (transversion)			0.75	4e-12
G	7516533	7516533	1	1			A -> G		11	SNP (transition)			0.273	1.6e-10
CTTT	7495999	7495998	0	1			#NAME?		16	Insertion			0.25	4.6e-13
A	7495178	7495178	1	1			C -> A		4	SNP (transversion)			0.5	6e-07
A	7495176	7495176	1	1			C -> A		4	SNP (transversion)			0.5	6e-07
AAA	7495172	7495174	3	1			TCT -> AAA		4	Substitution			0.5	6e-07
G	7495149	7495149	1	1			A -> G		7	SNP (transition)			0.286	3.3e-07
A	7495146	7495146	1	1			C -> A		11	SNP (transversion)			0.273	3.3e-10
AGGGAAA	7495138	7495144	7	1			TTACTTG -> AGGGAAA		12	Substitution			0.333	4.9e-12
G	7495134	7495134	1	1			A -> G		14	SNP (transition)			0.286	6.3e-13
AAAA	7495129	7495132	4	1			CTGC -> AAAA		17 -> 26	Substitution			29.4% -> 42.3%	2e-14
A	7495127	7495127	1	1			T -> A		32	SNP (transversion)			0.531	1.8e-51
A	7495126	7495126	1	1			G -> A		38	SNP (transition)			0.658	1.7e-78
A	7495123	7495123	1	1			G -> A		42	SNP (transition)			0.571	3.5e-73
A	7495119	7495119	1	1			G -> A		55	SNP (transition)			0.436	2.5e-69
G	7493564	7493564	1	1	K -> E	742	A -> G	AAA -> GAA	8	SNP (transition)	Substitution	MGG_04394T0	0.25	2.8e-07
A	7485375	7485375	1	1			G -> A		7	SNP (transition)			0.286	2.1e-07
AAACGAACTG	7485364	7485373	10	1			TCTAATGAGT -> AAACGAACTG		7	Substitution			0.286	8.4e-07
GC	7485360	7485361	2	1			TG -> GC		7	Substitution			0.286	8.4e-07
AAA	7485308	7485310	3	1			CTG -> AAA		9 -> 12	Substitution			44.4% -> 58.3%	2e-13
AA	7485304	7485305	2	1			CG -> AA		12 -> 13	Substitution			53.8% -> 58.3%	5.4e-22
C	7482019	7482019	1	1	V -> A	332	T -> C	GTT -> GCT	249	SNP (transition)	Substitution	MGG_04396T0	1	0
TTTT	7479217	7479220	4	1			AGAC -> TTTT		7 -> 9	Substitution			44.4% -> 57.1%	2e-13
TTT	7479213	7479215	3	1			GGA -> TTT		8	Substitution			0.625	5.6e-17
G	7477943	7477943	1	1			A -> G		4	SNP (transition)			0.5	2.4e-07
T	7476355	7476355	1	1		225	C -> T	CCG -> CCA	5	SNP (transition)	None	MGG_04398T0	0.4	4e-07
C	7473380	7473380	1	1			T -> C		8	SNP (transition)			0.25	4.4e-07
G	7473375	7473375	1	1			C -> G		6	SNP (transversion)			0.333	2.4e-07
TT	7472930	7472929	0	1			#NAME?		173 -> 178	Insertion			0.994	0
T	7471456	7471456	1	1			A -> T		7	SNP (transversion)			0.429	5.5e-10
CGAT	7471451	7471454	4	1			TTTA -> CGAT		6 -> 7	Substitution			33.3% -> 42.9%	2.4e-07
A	7470680	7470680	1	1			T -> A		5	SNP (transversion)			0.4	2.5e-07
AAA	7470303	7470302	0	1			#NAME?		76 -> 77	Insertion			1	6.3e-282
C	7457677	7457677	1	1	S -> P	2155	T -> C	TCC -> CCC	15	SNP (transition)	Substitution	MGG_04406T0	0.267	5.4e-12
G	7453806	7453806	1	1			A -> G		2	SNP (transition)			1	1.6e-07
T	7453556	7453556	1	1			A -> T		8	SNP (transversion)			0.25	2.8e-07
GTGTGCT	7445403	7445409	7	1			CACATGC -> GTGTGCT		3	Substitution			0.667	7.5e-07
G	7445400	7445400	1	1			A -> G		2	SNP (transition)			1	2.5e-07
TTTT	7439493	7439496	4	1			GCGA -> TTTT		6	Substitution			0.333	6e-07
T	7439490	7439490	1	1			A -> T		6	SNP (transversion)			0.333	6e-07
T	7435062	7435062	1	1	Q -> H	1479	G -> T	CAG -> CAT	8	SNP (transversion)	Substitution	MGG_15295T0	0.5	4.4e-14
C	7435057	7435056	0	1		1474	+C		7	Insertion	Frame Shift	MGG_15295T0	0.286	2.1e-07
C	7435052	7435052	1	1	D -> A	1469	A -> C	GAC -> GCC	7	SNP (transversion)	Substitution	MGG_15295T0	0.429	7e-11
GGGT	7435046	7435049	4	1	HS -> RV	1463	ACTC -> GGGT	CAC,TCT -> CGG,GTT	6 -> 7	Substitution	Substitution	MGG_15295T0	33.3% -> 42.9%	2.4e-07
TAC	7435044	7435044	1	1			A -> TAC		6	Insertion			0.333	2.4e-07
C	7435041	7435041	1	1			A -> C		6	SNP (transversion)			0.333	1.5e-07
GCAGAC	7435031	7435036	6	1			CTGTTT -> GCAGAC		6	Substitution			0.333	3.8e-07
T	7435029	7435029	1	1			A -> T		6	SNP (transversion)			0.333	1.5e-07
TC	7435025	7435026	2	1			GA -> TC		6	Substitution			0.333	2.4e-07
CATC	7434985	7434988	4	1			ACAG -> CATC		7 -> 8	Substitution			25.0% -> 28.6%	4.4e-07
CTT	7434981	7434983	3	1			TGA -> CTT		7	Substitution			0.286	8.4e-07
AGAA	7434943	7434946	4	1			GACT -> AGAA		10 -> 12	Substitution			30.0% -> 41.7%	2.4e-10
CGG	7434939	7434941	3	1			TTA -> CGG		12 -> 13	Substitution			41.7% -> 46.2%	2.5e-14
TGA	7434933	7434935	3	1			ACC -> TGA		13	Substitution			0.462	2.7e-20
CCGGG	7434927	7434931	5	1			AGAAC -> CCGGG		13 -> 14	Substitution			46.2% -> 50.0%	4.3e-19
A	7434924	7434924	1	1			G -> A		14	SNP (transition)			0.5	1.1e-21
TT	7422526	7422527	2	1			CG -> TT		4	Substitution			0.5	6e-07
T	7422524	7422524	1	1			C -> T		4	SNP (transition)			0.5	2.4e-07
TTTTT	7422518	7422522	5	1			GAGCC -> TTTTT		4	Substitution			0.5	2.4e-07
AAA	7414904	7414906	3	1			TTT -> AAA		2 -> 6	Substitution			1	1e-07
A	7414902	7414902	1	1			G -> A		6	SNP (transition)			1	1e-21
AAA	7414898	7414900	3	1			TTG -> AAA		9	Substitution			1	3.2e-32
AA	7414895	7414896	2	1			CT -> AA		9	Substitution			0.778	1.1e-23
AAAAAAAATGCTGTTGCTAG	7410120	7410119	0	1			#NAME?		248 -> 308	Insertion			25.0% -> 38.0%	9.6e-168
C	7402094	7402094	1	1			T -> C		4	SNP (transition)			0.5	3.8e-07
TTCG	7402089	7402092	4	1			CAGT -> TTCG		4	Substitution			0.5	2.4e-07
AG	7402085	7402086	2	1			TA -> AG		5	Substitution			0.4	1e-07
T	7384062	7384062	1	1			G -> T		2	SNP (transversion)			1	6.3e-08
TTTTTTTT	7384053	7384060	8	1			ACAGGAAA -> TTTTTTTT		2	Substitution			1	4e-08
TT	7378003	7378004	2	1			CG -> TT		2	Substitution			1	4e-08
A	7362146	7362146	1	1			G -> A		4	SNP (transition)			0.5	9.5e-07
G	7362141	7362141	1	1			A -> G		6	SNP (transition)			0.333	6e-07
G	7359272	7359272	1	1			A -> G		3	SNP (transition)			0.667	1.9e-07
T	7354271	7354271	1	1			C -> T		5	SNP (transition)			0.4	4e-07
TT	7354268	7354269	2	1			GG -> TT		4	Substitution			0.5	2.4e-07
T	7354265	7354265	1	1			G -> T		4	SNP (transversion)			0.5	2.4e-07
C	7350276	7350276	1	1			T -> C		2	SNP (transition)			1	1e-08
T	7346361	7346360	0	1			(T)3 -> (T)4		50	Insertion (tandem repeat)			0.9	2.1e-156
T	7344952	7344952	1	1			A -> T		33	SNP (transversion)			0.273	6e-22
TTT	7344943	7344945	3	1			AAG -> TTT		14 -> 19	Substitution			28.6% -> 36.8%	2.5e-09
T	7344940	7344940	1	1			C -> T		15	SNP (transition)			0.267	8.6e-13
C	7343328	7343328	1	1			G -> C		2	SNP (transversion)			1	2.5e-08
CG	7340658	7340659	2	1			AC -> CG		5	Substitution			0.4	1e-07
C	7340573	7340573	1	1			A -> C		3	SNP (transversion)			0.667	1.2e-07
T	7340566	7340566	1	1			C -> T		3	SNP (transition)			0.667	7.5e-08
C	7340135	7340135	1	1			G -> C		15	SNP (transversion)			0.267	2.2e-12
G	7340134	7340134	1	1			A -> G		16	SNP (transition)			0.25	7.2e-12
T	7340134	7340134	1	1			A -> T		16	SNP (transversion)			0.25	4.6e-13
TC	7340132	7340133	2	1			AG -> TC		16	Substitution			0.25	7.2e-12
A	7340131	7340131	1	1			C -> A		16	SNP (transversion)			0.5	3.2e-26
T	7340130	7340130	1	1			G -> T		16	SNP (transversion)			0.25	2.9e-12
A	7340129	7340129	1	1			T -> A		14	SNP (transversion)			0.286	1e-11
T	7339799	7339799	1	1			A -> T		161	SNP (transversion)			0.255	1e-105
T	7339790	7339790	1	1			A -> T		103	SNP (transversion)			0.398	3.7e-111
TT	7339787	7339788	2	1			AG -> TT		85 -> 95	Substitution			41.1% -> 41.2%	2.8e-99
TTT	7339783	7339785	3	1			AAA -> TTT		81 -> 83	Substitution			40.7% -> 42.2%	1e-96
TTTTTT	7339770	7339775	6	1			CAGCCA -> TTTTTT		19 -> 24	Substitution			50.0% -> 63.2%	3.4e-34
TTTTTT	7339764	7339769	6	1			ACAACA -> TTTTTT		8 -> 20	Substitution			33.3% -> 75.0%	8.9e-10
TT	7339761	7339762	2	1			CA -> TT		9	Substitution			0.333	1.3e-09
AA	7339729	7339730	2	1			TG -> AA		10	Substitution			0.3	1.9e-09
A	7339728	7339728	1	1			T -> A		11	SNP (transversion)			0.273	5.2e-09
A	7339724	7339724	1	1			C -> A		14	SNP (transversion)			0.286	1e-11
TT	7336626	7336625	0	1			#NAME?		166 -> 167	Insertion			1	0
TTTT	7336489	7336492	4	1			CACA -> TTTT		11 -> 12	Substitution			36.4% -> 41.7%	3.3e-12
T	7336477	7336477	1	1			G -> T		4	SNP (transversion)			0.5	2.4e-07
T	7336475	7336475	1	1			C -> T		4	SNP (transition)			0.5	2.4e-07
T	7336473	7336473	1	1			C -> T		5	SNP (transition)			0.4	4e-07
T	7336472	7336472	1	1			C -> T		5	SNP (transition)			0.4	1e-06
A	7336471	7336471	1	1			T -> A		5	SNP (transversion)			0.4	4e-07
T	7336470	7336470	1	1			A -> T		5	SNP (transversion)			0.6	3.2e-10
TTTTTTT	7336463	7336469	7	1			AACAAAA -> TTTTTTT		3 -> 4	Substitution			66.7% -> 75.0%	3e-07
T	7330802	7330802	1	1			G -> T		6	SNP (transversion)			0.333	6e-07
T	7330343	7330343	1	1			C -> T		4	SNP (transition)			0.5	6e-08
T	7327369	7327369	1	1		862	C -> T		8	SNP (transition)	Truncation	MGG_15297T0	0.25	4.4e-07
CACC	7325749	7325752	4	1			TGGG -> CACC		5	Substitution			0.4	4e-07
AA	7325746	7325747	2	1			GT -> AA		5	Substitution			0.4	4e-07
ACT	7325738	7325740	3	1			GGA -> ACT		8	Substitution			0.375	2.2e-07
T	7325735	7325735	1	1			A -> T		8	SNP (transversion)			0.375	1.8e-09
T	7325733	7325733	1	1			G -> T		10	SNP (transversion)			0.5	8e-15
CACAC	7325727	7325731	5	1			TGAGA -> CACAC		10 -> 15	Substitution			26.7% -> 40.0%	6.3e-11
CG	7325718	7325719	2	1			TA -> CG		21	Substitution			0.286	8.6e-19
T	7325717	7325717	1	1			G -> T		26	SNP (transversion)			0.385	5.3e-31
T	7325179	7325179	1	1			A -> T		20	SNP (transversion)			0.25	1.5e-15
C	7325173	7325173	1	1			T -> C		20	SNP (transition)			0.25	1.5e-15
ATC	7324873	7324875	3	1			TGT -> ATC		27 -> 29	Substitution			25.9% -> 27.6%	1.4e-18
A	7324871	7324871	1	1			T -> A		30	SNP (transversion)			0.333	3e-30
T	7324573	7324573	1	1			A -> T		13	SNP (transversion)			0.308	7.1e-10
AA	7324237	7324236	0	1			#NAME?		4667 -> 4689	Insertion			0.999	0
TT	7323957	7323958	2	1			CG -> TT		187 -> 206	Substitution			27.2% -> 29.9%	5.4e-143
TTT	7323952	7323954	3	1			AAG -> TTT		147 -> 176	Substitution			27.2% -> 33.5%	1.7e-100
T	7320460	7320460	1	1	V -> D	74	A -> T	GTC -> GAC	3	SNP (transversion)	Substitution	MGG_16523T0	0.667	3e-07
C	7317365	7317365	1	1		603	T -> C	AAA -> AAG	2	SNP (transition)	None	MGG_16522T0	1	1e-08
T	7313800	7313800	1	1			A -> T		2	SNP (transversion)			1	1.6e-08
ACA	7313794	7313796	3	1			TGT -> ACA		2	Substitution			1	2.5e-08
AT	7313791	7313792	2	1			GG -> AT		2	Substitution			1	4e-08
TAA	7313787	7313789	3	1			AGG -> TAA		2	Substitution			1	1e-07
CA	7313784	7313785	2	1			GG -> CA		2	Substitution			1	6.3e-08
TTTT	7309165	7309164	0	1			#NAME?		25	Insertion			0.96	1.6e-90
AAAA	7307908	7307911	4	1			TTTC -> AAAA		4	Substitution			0.5	2.4e-07
AAA	7307903	7307905	3	1			CCG -> AAA		4	Substitution			0.5	2.4e-07
AGA	7303049	7303051	3	1			TAC -> AGA		5	Substitution			0.4	1e-07
A	7303047	7303047	1	1			C -> A		6	SNP (transversion)			0.333	1.5e-07
AA	7303043	7303044	2	1			TG -> AA		6	Substitution			0.333	6e-07
TT	7303040	7303041	2	1			CG -> TT		6	Substitution			0.333	6e-07
T	7301237	7301237	1	1		552	C -> T	CTG -> CTA	3	SNP (transition)	None	MGG_15299T0	0.667	4.8e-08
GT	7300655	7300656	2	1			CA -> GT		3	Substitution			0.667	1.9e-07
	7298504	7298505	2	1			#NAME?		2	Deletion			1	1e-08
A	7297910	7297910	1	1			T -> A		2	SNP (transversion)			1	1e-08
T	7296264	7296264	1	1			G -> T		3	SNP (transversion)			1	6.3e-11
A	7296187	7296187	1	1			T -> A		20	SNP (transversion)			0.35	6.1e-19
AAAA	7296182	7296185	4	1			CTTG -> AAAA		21	Substitution			0.381	1.3e-22
T	7289935	7289935	1	1			A -> T		6	SNP (transversion)			0.667	6e-14
TTT	7289930	7289932	3	1			AAC -> TTT		4 -> 6	Substitution			50.0% -> 66.7%	3.8e-07
TTTT	7289914	7289917	4	1			AGCG -> TTTT		2	Substitution			1	1e-07
T	7289912	7289912	1	1			G -> T		2	SNP (transversion)			1	4e-08
AAAAAAAAAAAA	7289863	7289874	12	1			CTTTCCTTCGTC -> AAAAAAAAAAAA		2 -> 5	Substitution			1	4e-08
A	7289861	7289861	1	1			G -> A		7	SNP (transition)			0.429	2.8e-07
GGAA	7286931	7286934	4	1			AATC -> GGAA		2	Substitution			1	4e-08
TA	7286928	7286929	2	1			CC -> TA		2	Substitution			1	2.5e-08
TCGT	7286923	7286926	4	1			CTAC -> TCGT		2	Substitution			1	1.6e-07
AGC	7286919	7286921	3	1			TTT -> AGC		2	Substitution			1	1.6e-08
G	7286915	7286915	1	1			T -> G		2	SNP (transversion)			1	2.5e-08
A	7285032	7285032	1	1			G -> A		5	SNP (transition)			0.4	6.3e-07
G	7283765	7283765	1	1			A -> G		2	SNP (transition)			1	1e-08
A	7270520	7270520	1	1	G -> E	611	G -> A	GGG -> GAG	13	SNP (transition)	Substitution	MGG_04511T0	0.308	7e-08
TTTTTT	7264932	7264937	6	1			GCCACG -> TTTTTT		28 -> 46	Substitution			47.8% -> 71.4%	3.7e-68
TT	7264928	7264929	2	1			AG -> TT		5 -> 8	Substitution			60.0% -> 75.0%	1.3e-09
C	7252236	7252236	1	1			A -> C		7	SNP (transversion)			1	6.3e-12
CC	7252204	7252205	2	1			GA -> CC		4	Substitution			1	2.5e-10
GTG	7252198	7252200	3	1			TAA -> GTG		4	Substitution			1	4e-11
GAG	7252194	7252196	3	1			CGA -> GAG		3	Substitution			1	3.2e-08
CCG	7252188	7252190	3	1			AAA -> CCG		3	Substitution			1	4e-09
GAA	7252184	7252186	3	1			ACT -> GAA		3	Substitution			1	1.3e-07
A	7252182	7252182	1	1			G -> A		3	SNP (transition)			1	4e-09
ACT	7252178	7252180	3	1			TAG -> ACT		3	Substitution			1	2.5e-07
C	7252176	7252176	1	1			A -> C		2	SNP (transversion)			1	2.5e-07
TTT	7234034	7234036	3	1			AGA -> TTT		10	Substitution			0.3	1.9e-09
G	7233986	7233986	1	1			A -> G		3	SNP (transition)			0.667	4.8e-08
T	7233981	7233981	1	1			C -> T		3	SNP (transition)			0.667	1.2e-07
T	7233978	7233978	1	1			G -> T		3	SNP (transversion)			0.667	1.2e-07
A	7233952	7233952	1	1			G -> A		7	SNP (transition)			0.429	2.2e-09
AAA	7233947	7233949	3	1			TCC -> AAA		11 -> 12	Substitution			36.4% -> 41.7%	3.3e-12
AA	7233945	7233946	2	1			GC -> AA		12	Substitution			0.333	2e-12
AA	7233940	7233941	2	1			CC -> AA		18 -> 25	Substitution			33.3% -> 36.0%	1.9e-17
AA	7233938	7233939	2	1			TG -> AA		28 -> 29	Substitution			31.0% -> 32.1%	1.1e-22
AA	7233935	7233936	2	1			TG -> AA		29 -> 31	Substitution			31.0% -> 32.3%	2.5e-24
A	7233933	7233933	1	1			C -> A		43	SNP (transversion)			0.256	2.8e-27
AA	7232773	7232774	2	1			CT -> AA		8	Substitution			0.25	7e-07
G	7232770	7232770	1	1			C -> G		8	SNP (transversion)			0.25	7e-07
T	7222900	7222900	1	1			G -> T		3	SNP (transversion)			0.667	7.5e-07
T	7222898	7222898	1	1			G -> T		3	SNP (transversion)			0.667	3e-07
T	7219627	7219627	1	1		615	G -> T	TCG -> TCT	2	SNP (transversion)	None	MGG_04557T0	1	1e-08
CC	7215999	7216000	2	1			AG -> CC		6	Substitution			0.333	6e-07
G	7214174	7214174	1	1			C -> G		16	SNP (transversion)			1	1.6e-53
A	7213895	7213895	1	1			T -> A		7	SNP (transversion)			0.714	2.1e-17
TG	7213892	7213893	2	1			CC -> TG		20 -> 25	Substitution			90.0% -> 92.0%	3e-63
TT	7213889	7213890	2	1			CA -> TT		35 -> 37	Substitution			94.3% -> 94.6%	9.4e-117
GAAA	7213884	7213887	4	1			ATTG -> GAAA		44 -> 54	Substitution			93.2% -> 94.4%	9.5e-145
GCCATTG	7213876	7213882	7	1			AGGGGGA -> GCCATTG		63 -> 97	Substitution			96.8% -> 97.9%	3.9e-223
CGGT	7213871	7213874	4	1			GTTA -> CGGT		103 -> 168	Substitution			95.0% -> 96.4%	0
G	7213758	7213758	1	1			C -> G		4	SNP (transversion)			0.5	6e-08
C	7213756	7213756	1	1			T -> C		5	SNP (transition)			0.6	2e-11
ACG	7213752	7213754	3	1			GGT -> ACG		5	Substitution			0.6	4e-11
AGC	7213747	7213749	3	1			GAA -> AGC		5 -> 9	Substitution			60.0% -> 77.8%	4e-11
AA	7213744	7213745	2	1			GT -> AA		11	Substitution			0.727	6.6e-29
AT	7213739	7213740	2	1			TA -> AT		17	Substitution			0.765	9.5e-47
A	7213737	7213737	1	1			T -> A		17	SNP (transversion)			0.706	2.5e-41
C	7213164	7213164	1	1			T -> C		3	SNP (transition)			0.667	3e-08
A	7213079	7213079	1	1			T -> A		7	SNP (transversion)			0.571	8.8e-15
A	7213077	7213077	1	1			T -> A		10	SNP (transversion)			0.6	2.1e-22
T	7209873	7209872	0	1			#NAME?		10	Insertion			0.3	2.4e-10
T	7209709	7209708	0	1			(T)7 -> (T)8		14	Insertion (tandem repeat)			0.286	6.3e-13
A	7203832	7203832	1	1			C -> A		4	SNP (transversion)			0.5	2.4e-07
AAAAAAA	7203824	7203830	7	1			CGCGTTT -> AAAAAAA		4 -> 5	Substitution			50.0% -> 60.0%	2.4e-07
C	7195534	7195534	1	1			A -> C		2	SNP (transversion)			1	1.6e-08
GCT	7195528	7195530	3	1			TTG -> GCT		2	Substitution			1	1.6e-07
AA	7192510	7192511	2	1			GT -> AA		7	Substitution			0.286	8.4e-07
A	7191311	7191311	1	1			C -> A		5	SNP (transversion)			0.4	4e-07
T	7190606	7190605	0	1			(T)6 -> (T)7		6	Insertion (tandem repeat)			0.333	2.4e-07
CTC	7185893	7185895	3	1			TAA -> CTC		7	Substitution			0.286	3.3e-07
TGA	7185889	7185891	3	1			GTG -> TGA		7	Substitution			0.286	5.3e-07
T	7185887	7185887	1	1			G -> T		8	SNP (transversion)			0.25	4.4e-07
C	7158395	7158394	0	1			+C		1005	Insertion			0.729	0
T	7158395	7158394	0	1			#NAME?		1005	Insertion			0.269	0
TTT	7158395	7158394	0	1			#NAME?		986 -> 1000	Insertion			0.997	0
T	7156461	7156461	1	1			A -> T		4	SNP (transversion)			0.5	6e-08
A	7155847	7155847	1	1			C -> A		8	SNP (transversion)			0.25	2.8e-07
G	7153059	7153059	1	1			T -> G		8	SNP (transversion)			0.5	7e-13
T	7152853	7152853	1	1			C -> T		7	SNP (transition)			0.286	2.1e-07
G	7152782	7152782	1	1			C -> G		4	SNP (transversion)			0.5	3.8e-07
A	7135307	7135307	1	1		627	T -> A		6	SNP (transversion)	Truncation	MGG_04593T0	0.333	6e-07
AT	7133806	7133807	2	1			GC -> AT		2	Substitution			1	1.6e-08
TAG	7133801	7133803	3	1			GTT -> TAG		2	Substitution			1	2.5e-07
C	7131035	7131035	1	1			G -> C		10	SNP (transversion)			0.8	7.1e-24
G	7131033	7131033	1	1			T -> G		9	SNP (transversion)			0.778	4.5e-25
AAAGAAGAGA	7131022	7131031	10	1			GCGATTCTCC -> AAAGAAGAGA		4 -> 8	Substitution			33.3% -> 75.0%	6e-07
C	7131020	7131020	1	1			G -> C		6	SNP (transversion)			0.333	6e-07
A	7130926	7130926	1	1			G -> A		2	SNP (transition)			1	4e-08
T	7130869	7130869	1	1			A -> T		4	SNP (transversion)			0.75	2e-09
GG	7130867	7130868	2	1			CT -> GG		4	Substitution			0.5	9.5e-08
T	7130865	7130865	1	1			C -> T		5	SNP (transition)			0.6	5e-09
G	7130864	7130864	1	1			C -> G		5	SNP (transversion)			0.8	2e-14
ACCG	7130859	7130862	4	1			CTGA -> ACCG		5 -> 7	Substitution			60.0% -> 71.4%	7.9e-11
G	7130858	7130858	1	1			C -> G		7	SNP (transversion)			1	2.5e-27
AA	7130856	7130857	2	1			CC -> AA		7	Substitution			0.714	6.6e-18
A	7130854	7130854	1	1			G -> A		7	SNP (transition)			1	6.3e-26
AAG	7130851	7130853	3	1			TGA -> AAG		7	Substitution			0.714	6.6e-19
T	7119758	7119758	1	1			G -> T		11	SNP (transversion)			0.273	1.3e-09
CT	7119754	7119755	2	1			GA -> CT		12	Substitution			0.25	3.5e-09
T	7119753	7119753	1	1			C -> T		14	SNP (transition)			0.286	2.5e-13
T	7119515	7119515	1	1			A -> T		15	SNP (transversion)			0.533	1e-25
ACGCT	7119508	7119512	5	1			GTAGC -> ACGCT		14 -> 15	Substitution			53.3% -> 57.1%	2.6e-27
C	7119506	7119506	1	1			A -> C		14	SNP (transversion)			0.571	1.2e-27
TTCCCTAC	7119497	7119504	8	1			AGATGGTG -> TTCCCTAC		13 -> 14	Substitution			57.1% -> 61.5%	1.2e-23
AGAGC	7119446	7119450	5	1			CTCAA -> AGAGC		6	Substitution			0.5	7.9e-08
G	7119444	7119444	1	1			A -> G		7	SNP (transition)			0.571	3.5e-13
TC	7119441	7119442	2	1			GA -> TC		13	Substitution			0.615	3.2e-27
A	7119438	7119438	1	1			T -> A		13	SNP (transversion)			0.615	8.1e-29
T	7119436	7119436	1	1			C -> T		13	SNP (transition)			0.615	3.2e-27
T	7118439	7118439	1	1			A -> T		165	SNP (transversion)			0.303	5.8e-128
T	7118438	7118438	1	1			G -> T		148	SNP (transversion)			0.439	7.6e-179
T	7118433	7118433	1	1			G -> T		141	SNP (transversion)			0.589	1.3e-242
TTTT	7118428	7118431	4	1			AAAC -> TTTT		73 -> 116	Substitution			26.0% -> 52.6%	4.2e-53
G	7117385	7117385	1	1			A -> G		4	SNP (transition)			0.5	9.5e-07
A	7114346	7114346	1	1			G -> A		69	SNP (transition)			0.29	1.1e-57
GC	7113784	7113785	2	1			TG -> GC		3	Substitution			0.667	1.2e-07
C	7113781	7113781	1	1			T -> C		4	SNP (transition)			0.5	9.5e-07
T	7113062	7113062	1	1			G -> T		78	SNP (transversion)			0.308	7.8e-65
T	7113058	7113058	1	1			C -> T		69	SNP (transition)			0.884	2.6e-204
TT	7113053	7113054	2	1			GA -> TT		38 -> 52	Substitution			84.2% -> 88.5%	6.9e-100
A	7106206	7106206	1	1			C -> A		4	SNP (transversion)			0.5	3.8e-07
T	7101286	7101286	1	1	R -> L	1169	G -> T	CGG -> CTG	2	SNP (transversion)	Substitution	MGG_04609T0	1	4e-08
G	7101244	7101244	1	1	Q -> R	1127	A -> G	CAG -> CGG	3	SNP (transition)	Substitution	MGG_04609T0	0.667	3e-08
T	7096494	7096494	1	1			C -> T		8	SNP (transition)			0.25	2.8e-07
C	7095896	7095896	1	1			T -> C		6	SNP (transition)			0.333	6e-07
T	7090451	7090451	1	1			C -> T		5	SNP (transition)			0.4	1.6e-07
C	7086633	7086633	1	1			T -> C		5	SNP (transition)			0.4	4e-07
AA	7085930	7085931	2	1			TT -> AA		12 -> 13	Substitution			33.3% -> 38.5%	1.2e-09
A	7085928	7085928	1	1			C -> A		18	SNP (transversion)			0.389	1e-20
A	7085926	7085926	1	1			T -> A		18	SNP (transversion)			0.389	2e-21
A	7085924	7085924	1	1			C -> A		22	SNP (transversion)			0.318	2.7e-19
A	7085923	7085923	1	1			G -> A		15	SNP (transition)			0.267	1.4e-11
AA	7067798	7067797	0	1			#NAME?		17	Insertion			1	2.5e-65
A	7060344	7060344	1	1		402	G -> A	ACC -> ACT	2	SNP (transition)	None	MGG_04627T0	1	1e-07
AAAAA	7054395	7054399	5	1			TGTGT -> AAAAA		2 -> 5	Substitution			1	6.3e-07
A	7054393	7054393	1	1			T -> A		5	SNP (transversion)			1	3.2e-18
AA	7054389	7054390	2	1			TG -> AA		5	Substitution			0.6	1.6e-10
TT	7033010	7033009	0	1			#NAME?		6	Insertion			1	6.3e-23
T	7026932	7026932	1	1			A -> T		8	SNP (transversion)			0.25	2.8e-07
C	7018697	7018697	1	1		819	A -> C	GCA -> GCC	4	SNP (transversion)	None	MGG_04639T0	0.5	6e-08
T	7017616	7017616	1	1			C -> T		2	SNP (transition)			1	1.6e-08
T	7017611	7017611	1	1			A -> T		2	SNP (transversion)			1	1.6e-08
C	7003886	7003886	1	1			A -> C		8	SNP (transversion)			1	1e-28
A	7000930	7000930	1	1			G -> A		7	SNP (transition)			0.286	8.4e-07
T	7000103	7000103	1	1			A -> T		4	SNP (transversion)			0.5	6e-08
T	6993516	6993516	1	1			C -> T		4	SNP (transition)			0.5	2.4e-07
TT	6993511	6993512	2	1			AA -> TT		2	Substitution			1	4e-08
TT	6993508	6993509	2	1			CA -> TT		2	Substitution			1	4e-08
A	6992605	6992605	1	1	P -> L	128	G -> A	CCG -> CTG	2	SNP (transition)	Substitution	MGG_16507T0	1	4e-08
A	6982494	6982494	1	1			G -> A		8	SNP (transition)			0.25	7e-07
AA	6982427	6982428	2	1			CT -> AA		4	Substitution			0.5	2.4e-07
C	6981968	6981968	1	1			G -> C		10	SNP (transversion)			0.3	3e-08
CG	6980920	6980921	2	1			GT -> CG		4	Substitution			0.5	2.4e-07
C	6980919	6980919	1	1			A -> C		5	SNP (transversion)			0.4	4e-07
C	6980918	6980918	1	1			T -> C		6	SNP (transition)			0.5	5e-09
A	6980917	6980917	1	1			T -> A		6	SNP (transversion)			0.5	6.3e-10
G	6980917	6980917	1	1			T -> G		6	SNP (transversion)			0.333	6e-07
GC	6980915	6980916	2	1			TG -> GC		6	Substitution			0.833	6e-18
CGGAAG	6980908	6980913	6	1			ATAGTC -> CGGAAG		6 -> 8	Substitution			71.4% -> 83.3%	6.6e-18
C	6980903	6980903	1	1			T -> C		14	SNP (transition)			0.286	6.3e-11
	6980903	6980903	1	1			#NAME?		14	Deletion			0.357	6.2e-11
G	6980900	6980900	1	1			C -> G		18	SNP (transversion)			0.444	1.1e-21
A	6975543	6975543	1	1			T -> A		13	SNP (transversion)			0.308	1.8e-11
AA	6973941	6973940	0	1			#NAME?		264 -> 266	Insertion			1	0
T	6972803	6972802	0	1			#NAME?		7	Insertion			0.286	3.3e-07
T	6966326	6966326	1	1			C -> T		2	SNP (transition)			1	4e-08
A	6964356	6964356	1	1			C -> A		7	SNP (transversion)			0.286	2.1e-07
C	6963178	6963178	1	1			G -> C		8	SNP (transversion)			0.25	4.4e-07
T	6962893	6962892	0	1			#NAME?		17	Insertion			0.294	1.9e-13
A	6952904	6952904	1	1			G -> A		53	SNP (transition)			0.415	4.6e-63
AA	6952901	6952902	2	1			TG -> AA		71 -> 72	Substitution			49.3% -> 50.0%	6.9e-103
AAAAA	6952895	6952899	5	1			TGTTC -> AAAAA		78 -> 91	Substitution			39.3% -> 40.5%	5.8e-94
	6950925	6950926	2	1			#NAME?		7	Deletion			0.286	2.1e-07
G	6950910	6950910	1	1			A -> G		7	SNP (transition)			0.286	2.1e-07
AA	6939065	6939064	0	1			#NAME?		175 -> 179	Insertion			1	0
T	6929063	6929063	1	1			G -> T		16	SNP (transversion)			0.25	7.2e-12
	6928020	6928020	1	1			#NAME?		3	Deletion			1	3.2e-11
TA	6927820	6927821	2	1			AC -> TA		7	Substitution			0.286	3.3e-07
C	6926845	6926845	1	1			T -> C		4	SNP (transition)			0.5	6e-07
T	6922874	6922874	1	1			C -> T		12	SNP (transition)			0.25	1.1e-07
A	6921131	6921131	1	1			T -> A		2	SNP (transversion)			1	6.3e-08
AA	6921128	6921129	2	1			GG -> AA		2	Substitution			1	6.3e-08
AA	6921125	6921126	2	1			GT -> AA		2	Substitution			1	1e-07
A	6921122	6921122	1	1			C -> A		2	SNP (transversion)			1	6.3e-08
AAAAAAAA	6921012	6921019	8	1			GTTGTTGT -> AAAAAAAA		11 -> 14	Substitution			28.6% -> 36.4%	2.5e-11
C	6915697	6915697	1	1			G -> C		2	SNP (transversion)			1	6.3e-08
TTTT	6906567	6906570	4	1			CAAG -> TTTT		19	Substitution			0.263	1.1e-11
T	6906565	6906565	1	1			A -> T		16	SNP (transversion)			0.313	4.3e-10
A	6899429	6899429	1	1			C -> A		4	SNP (transversion)			0.5	2.4e-07
AAA	6899425	6899427	3	1			GCT -> AAA		5 -> 6	Substitution			60.0% -> 66.7%	2.5e-09
AAAAAAAAA	6899416	6899424	9	1			CCTGTGCCT -> AAAAAAAAA		9 -> 20	Substitution			66.7% -> 81.3%	1.1e-23
AAAA	6893345	6893348	4	1			GCTG -> AAAA		7 -> 10	Substitution			42.9% -> 60.0%	1.1e-09
A	6893343	6893343	1	1			G -> A		10	SNP (transition)			0.6	2.1e-19
A	6893340	6893340	1	1			C -> A		10	SNP (transversion)			0.5	8e-16
A	6893324	6893324	1	1			C -> A		45	SNP (transversion)			0.311	2.6e-34
G	6878707	6878707	1	1			A -> G		8	SNP (transition)			0.25	7e-07
A	6877905	6877905	1	1			T -> A		6	SNP (transversion)			0.333	1.5e-07
A	6877903	6877903	1	1			T -> A		6	SNP (transversion)			0.333	1.5e-07
C	6877668	6877668	1	1			T -> C		10	SNP (transition)			0.3	3.8e-09
G	6877665	6877665	1	1			A -> G		10	SNP (transition)			0.3	1.9e-09
GTGCGGA	6877647	6877653	7	1			CACATAC -> GTGCGGA		160 -> 198	Substitution			63.4% -> 66.2%	0
C	6877643	6877643	1	1			G -> C		145	SNP (transversion)			0.607	1.7e-276
TC	6877640	6877641	2	1			GG -> TC		133 -> 134	Substitution			58.2% -> 59.4%	3.9e-243
A	6877638	6877638	1	1			T -> A		116	SNP (transversion)			0.483	1.4e-168
CCTT	6877633	6877636	4	1			TTAA -> CCTT		100 -> 112	Substitution			41.0% -> 48.2%	6.2e-116
CC	6877630	6877631	2	1			GG -> CC		93 -> 96	Substitution			36.6% -> 37.5%	6.9e-91
ACAATC	6877552	6877557	6	1			GATGGT -> ACAATC		63 -> 88	Substitution			22.2% -> 43.2%	2.2e-37
GCCTTCTG	6877543	6877550	8	1			CGTGAGGC -> GCCTTCTG		89 -> 99	Substitution			51.6% -> 63.9%	5.3e-138
T	6877541	6877541	1	1			A -> T		127	SNP (transversion)			0.724	2.3e-291
TCC	6877537	6877539	3	1			GTA -> TCC		160 -> 167	Substitution			78.1% -> 79.0%	0
A	6877535	6877535	1	1			C -> A		172	SNP (transversion)			0.808	0
CT	6875084	6875085	2	1			TG -> CT		2	Substitution			1	1e-08
A	6875082	6875082	1	1			C -> A		3	SNP (transversion)			0.667	3e-08
G	6875079	6875079	1	1			A -> G		3	SNP (transition)			0.667	3e-08
A	6875077	6875077	1	1			G -> A		3	SNP (transition)			0.667	3e-08
A	6873124	6873124	1	1			G -> A		101	SNP (transition)			0.297	4e-74
AAAAAAA	6873117	6873123	7	1			TTTTCTG -> AAAAAAA		147 -> 215	Substitution			42.2% -> 51.6%	8.3e-176
G	6872181	6872181	1	1			T -> G		7	SNP (transversion)			0.286	3.3e-07
G	6871519	6871519	1	1			A -> G		9	SNP (transition)			0.333	6.7e-10
G	6871518	6871518	1	1			C -> G		8	SNP (transversion)			0.25	2.8e-07
C	6871516	6871516	1	1			T -> C		8	SNP (transition)			0.25	2.8e-07
A	6871515	6871515	1	1			G -> A		8	SNP (transition)			0.375	7e-09
T	6871513	6871513	1	1			G -> T		8	SNP (transversion)			0.5	4.4e-12
GG	6871508	6871509	2	1			CT -> GG		6 -> 7	Substitution			42.9% -> 50.0%	1.1e-09
GA	6871390	6871391	2	1			TC -> GA		2	Substitution			1	4e-07
G	6871386	6871386	1	1			T -> G		2	SNP (transversion)			1	2.5e-08
AAA	6870945	6870947	3	1			TTT -> AAA		13 -> 18	Substitution			30.8% -> 50.0%	2.8e-12
AAAAA	6870939	6870943	5	1			CCTGC -> AAAAA		19 -> 23	Substitution			43.5% -> 47.6%	3.7e-28
AAAAA	6864430	6864434	5	1			GTCGC -> AAAAA		6	Substitution			0.333	6e-07
AA	6864427	6864428	2	1			CC -> AA		6	Substitution			0.333	6e-07
T	6863746	6863746	1	1			G -> T		10	SNP (transversion)			1	1e-36
G	6846575	6846575	1	1	W -> C	804	C -> G	TGG -> TGC	6	SNP (transversion)	Substitution	MGG_04732T0	0.333	1.5e-07
ACTT	6846565	6846568	4	1	AG -> KC	811	CGGC -> ACTT	GCC,GGC -> AAG,TGC	6	Substitution	Substitution	MGG_04732T0	0.333	6e-07
	6838776	6838776	1	1			(T)3 -> (T)2		7	Deletion (tandem repeat)			0.286	5.3e-07
T	6838773	6838773	1	1			A -> T		7	SNP (transversion)			0.286	3.3e-07
C	6836508	6836508	1	1	N -> D	325	T -> C	AAC -> GAC	6	SNP (transition)	Substitution	MGG_04737T0	0.333	1.5e-07
T	6814275	6814275	1	1			A -> T		8	SNP (transversion)			0.5	4.4e-12
G	6812620	6812620	1	1			T -> G		4	SNP (transversion)			0.75	6.3e-08
C	6798694	6798694	1	1			T -> C		3	SNP (transition)			1	7.9e-12
G	6798693	6798693	1	1			A -> G		3	SNP (transition)			0.667	1.2e-07
T	6798659	6798659	1	1			C -> T		7	SNP (transition)			1	1.6e-24
T	6798628	6798628	1	1			C -> T		19	SNP (transition)			0.421	3e-22
C	6798619	6798619	1	1			G -> C		19	SNP (transversion)			0.263	3.5e-08
A	6798615	6798615	1	1			C -> A		19	SNP (transversion)			0.263	3.5e-08
A	6798611	6798611	1	1			C -> A		25	SNP (transversion)			0.28	4.4e-07
G	6798609	6798609	1	1			A -> G		25	SNP (transition)			0.4	3.2e-24
T	6798609	6798609	1	1			A -> T		25	SNP (transversion)			0.32	4e-13
A	6798557	6798557	1	1			T -> A		2	SNP (transversion)			1	4e-08
TTAGCTT	6798545	6798551	7	1			AATCGGG -> TTAGCTT		2	Substitution			1	1e-07
GTA	6798540	6798542	3	1			TCC -> GTA		2 -> 3	Substitution			66.7% -> 100.0%	1e-07
A	6798535	6798535	1	1			T -> A		3	SNP (transversion)			0.667	4.8e-08
	6798532	6798533	2	1			#NAME?		4 -> 5	Deletion			40.0% -> 50.0%	2.5e-07
G	6798529	6798528	0	1			#NAME?		5	Insertion			0.4	1.6e-07
G	6798397	6798397	1	1			A -> G		130	SNP (transition)			0.669	1.6e-270
C	6798082	6798082	1	1			T -> C		85	SNP (transition)			0.259	5e-62
T	6797363	6797363	1	1	L -> F	124	C -> T	CTT -> TTT	29	SNP (transition)	Substitution	MGG_16497T0	0.31	3.8e-17
G	6797324	6797324	1	1			T -> G		22	SNP (transversion)			0.273	3e-16
G	6797319	6797319	1	1			T -> G		25	SNP (transversion)			0.32	1.7e-23
G	6797317	6797317	1	1			C -> G		27	SNP (transversion)			0.333	1.9e-26
G	6797314	6797314	1	1			A -> G		35	SNP (transition)			0.257	2.2e-24
G	6797313	6797313	1	1			T -> G		36	SNP (transversion)			0.333	3.1e-31
A	6797311	6797311	1	1			T -> A		39	SNP (transversion)			0.308	6e-26
A	6797310	6797310	1	1			T -> A		49	SNP (transversion)			0.633	7.2e-87
A	6797307	6797307	1	1			T -> A		52	SNP (transversion)			0.308	2.5e-37
G	6797307	6797307	1	1			T -> G		52	SNP (transversion)			0.346	4.2e-50
A	6797306	6797306	1	1			T -> A		54	SNP (transversion)			0.389	4e-51
G	6797306	6797306	1	1			T -> G		54	SNP (transversion)			0.333	2.4e-44
T	6797305	6797305	1	1			G -> T		54	SNP (transversion)			0.259	8e-36
A	6797304	6797304	1	1			T -> A		54	SNP (transversion)			0.389	1.6e-59
G	6797302	6797302	1	1			T -> G		71	SNP (transversion)			0.31	4.8e-53
A	6797301	6797301	1	1			T -> A		79	SNP (transversion)			0.253	2.6e-48
C	6780783	6780783	1	1	Y -> H	160	T -> C	TAT -> CAT	3	SNP (transition)	Substitution	MGG_13768T0	0.667	3e-07
G	6764702	6764702	1	1	M -> T	104	A -> G	ATG -> ACG	2	SNP (transition)	Substitution	MGG_13765T0	1	4e-08
A	6764700	6764700	1	1	I -> F	106	T -> A	ATT -> TTT	3	SNP (transversion)	Substitution	MGG_13765T0	0.667	4.8e-08
C	6764697	6764697	1	1	S -> A	109	A -> C	TCT -> GCT	3	SNP (transversion)	Substitution	MGG_13765T0	0.667	1.2e-07
G	6761041	6761041	1	1			T -> G		5	SNP (transversion)			0.4	1e-07
A	6753883	6753883	1	1	H -> L	1232	T -> A	CAC -> CTC	3	SNP (transversion)	Substitution	MGG_13764T0	0.667	1.2e-07
A	6753070	6753070	1	1			C -> A		5	SNP (transversion)			0.4	4e-07
A	6753060	6753060	1	1			T -> A		10	SNP (transversion)			0.3	1.9e-09
A	6753059	6753059	1	1			C -> A		12	SNP (transversion)			0.333	2e-12
G	6742535	6742535	1	1	L -> R	749	T -> G	CTG -> CGG	3	SNP (transversion)	Substitution	MGG_04774T0	0.667	1.2e-07
T	6736556	6736556	1	1	I -> N	2708	A -> T	ATC -> AAC	3	SNP (transversion)	Substitution	MGG_04775T0	0.667	3e-07
T	6736556	6736556	1	1	I -> N	2048	A -> T	ATC -> AAC	3	SNP (transversion)	Substitution	MGG_04775T1	0.667	3e-07
C	6731331	6731331	1	1	L -> V	25	G -> C	CTC -> GTC	2	SNP (transversion)	Substitution	MGG_04776T0	1	6.3e-08
AAAA	6730591	6730594	4	1			GCGT -> AAAA		2	Substitution			1	1.6e-07
AAA	6726868	6726870	3	1			CGG -> AAA		4 -> 5	Substitution			60.0% -> 75.0%	1.6e-08
A	6726864	6726864	1	1			C -> A		4	SNP (transversion)			0.5	6e-07
C	6722071	6722071	1	1			T -> C		7	SNP (transition)			0.429	1.1e-09
AAAAAAAAGTGA	6721666	6721665	0	1			#NAME?		16	Insertion			0.375	8e-18
AA	6710888	6710889	2	1			TT -> AA		30	Substitution			0.3	4.5e-25
A	6710886	6710886	1	1			C -> A		30	SNP (transversion)			0.267	5.8e-22
G	6708860	6708860	1	1			C -> G		16	SNP (transversion)			0.25	7.2e-12
G	6708859	6708859	1	1			A -> G		16	SNP (transition)			0.25	7.2e-12
T	6708859	6708859	1	1			A -> T		16	SNP (transversion)			0.25	7.2e-10
C	6708858	6708858	1	1			T -> C		16	SNP (transition)			0.25	1.8e-09
G	6708858	6708858	1	1			T -> G		16	SNP (transversion)			0.375	1.3e-13
TG	6708856	6708857	2	1			CT -> TG		13	Substitution			0.385	1.3e-15
G	6708853	6708853	1	1			A -> G		13	SNP (transition)			0.308	1.7e-07
C	6708852	6708852	1	1			T -> C		12	SNP (transition)			0.25	6.9e-09
T	6708851	6708851	1	1			A -> T		12	SNP (transversion)			0.417	2.5e-11
C	6708850	6708850	1	1			A -> C		12	SNP (transversion)			0.25	6.9e-09
T	6708849	6708849	1	1			A -> T		12	SNP (transversion)			0.333	4.9e-12
C	6708824	6708824	1	1			T -> C		9	SNP (transition)			0.333	6.7e-10
C	6708821	6708821	1	1			T -> C		10	SNP (transition)			0.3	1.9e-09
AA	6708817	6708818	2	1			CC -> AA		11	Substitution			0.273	6.6e-10
GCG	6708813	6708815	3	1			TTA -> GCG		13 -> 14	Substitution			35.7% -> 38.5%	6.3e-16
AA	6708809	6708810	2	1			TT -> AA		14	Substitution			0.357	6.3e-17
T	6708807	6708807	1	1			G -> T		14	SNP (transversion)			0.357	2e-16
TATC	6708802	6708805	4	1			CTCG -> TATC		12 -> 13	Substitution			38.5% -> 41.7%	7.9e-16
AAAAAAAA	6692733	6692740	8	1			CCTTGTCT -> AAAAAAAA		3	Substitution			1	1e-09
A	6692732	6692732	1	1			G -> A		5	SNP (transition)			0.8	2e-14
GTACCC	6675934	6675939	6	1			AGGTAG -> GTACCC		12 -> 13	Substitution			38.5% -> 41.7%	1.3e-14
T	6675932	6675932	1	1			A -> T		12	SNP (transversion)			0.417	2.5e-14
T	6675931	6675931	1	1			G -> T		10	SNP (transversion)			0.5	2.5e-16
GT	6675929	6675930	2	1			AC -> GT		10	Substitution			0.3	7.6e-09
T	6675928	6675928	1	1			A -> T		8	SNP (transversion)			0.375	1.4e-08
G	6674432	6674432	1	1			A -> G		6	SNP (transition)			0.333	6e-07
A	6674419	6674419	1	1			G -> A		11	SNP (transition)			0.364	1.3e-12
G	6674416	6674416	1	1			C -> G		11	SNP (transversion)			0.364	8.3e-12
AG	6674414	6674415	2	1			GT -> AG		11	Substitution			0.364	8.3e-12
A	6674413	6674413	1	1			T -> A		10	SNP (transversion)			0.4	3.3e-13
TG	6674411	6674412	2	1			GA -> TG		10	Substitution			0.3	1.9e-09
C	6674410	6674410	1	1			A -> C		10	SNP (transversion)			0.4	5.3e-14
GA	6674407	6674408	2	1			TC -> GA		10	Substitution			0.3	2.4e-10
A	6674406	6674406	1	1			T -> A		9	SNP (transversion)			0.444	7.9e-14
TGTCAC	6674400	6674405	6	1			GCGACG -> TGTCAC		9	Substitution			0.333	2.1e-08
G	6674375	6674375	1	1			A -> G		10	SNP (transition)			0.6	2.1e-19
GATCGG	6672777	6672782	6	1			CCAGCA -> GATCGG		4 -> 6	Substitution			33.3% -> 50.0%	6e-07
T	6672660	6672659	0	1			(T)6 -> (T)7		2	Insertion (tandem repeat)			1	1.6e-08
C	6671707	6671707	1	1			T -> C		7	SNP (transition)			0.429	1.1e-09
AG	6671633	6671634	2	1			CT -> AG		38 -> 46	Substitution			26.3% -> 32.6%	4.7e-28
A	6671630	6671630	1	1			T -> A		51	SNP (transversion)			0.314	1.8e-45
CG	6671627	6671628	2	1			AC -> CG		54	Substitution			0.296	1.3e-46
A	6671624	6671623	0	1			#NAME?		59	Insertion			0.271	1.7e-47
A	6671548	6671548	1	1			G -> A		52	SNP (transition)			0.596	3.8e-101
T	6664023	6664023	1	1			C -> T		5	SNP (transition)			0.6	5e-09
CG	6664019	6664020	2	1			TA -> CG		5	Substitution			0.4	6.3e-07
TC	6664016	6664017	2	1			GT -> TC		4	Substitution			0.5	3.8e-07
A	6648626	6648626	1	1			C -> A		5	SNP (transversion)			0.8	7.8e-07
A	6648623	6648623	1	1			T -> A		5	SNP (transversion)			0.8	7.8e-07
GGA	6643100	6643102	3	1			AAG -> GGA		5	Substitution			0.4	4e-07
TC	6643098	6643099	2	1			AA -> TC		5 -> 6	Substitution			50.0% -> 60.0%	1e-08
A	6643095	6643095	1	1			T -> A		6	SNP (transversion)			0.333	3.8e-07
AAAA	6636879	6636882	4	1			CTTC -> AAAA		7	Substitution			0.571	8.8e-13
A	6636876	6636876	1	1			T -> A		7	SNP (transversion)			0.429	2.2e-09
T	6628512	6628512	1	1			G -> T		11	SNP (transversion)			0.909	9.7e-09
C	6628509	6628509	1	1			T -> C		12	SNP (transition)			0.917	8.8e-12
AC	6628506	6628506	1	1			G -> AC		12	Insertion			0.833	4.8e-07
CT	6628502	6628503	2	1			GC -> CT		12	Substitution			0.75	2.2e-08
A	6628498	6628498	1	1			C -> A		21	SNP (transversion)			0.714	8.1e-10
A	6615648	6615648	1	1			G -> A		12	SNP (transition)			0.25	6.9e-09
	6604800	6604800	1	1			-C		76	Deletion			0.816	8.5e-67
T	6604797	6604797	1	1			A -> T		75	SNP (transversion)			0.853	6.2e-97
G	6604794	6604794	1	1			T -> G		73	SNP (transversion)			0.89	1.1e-94
TC	6604789	6604790	2	1			CG -> TC		72	Substitution			0.861	2.6e-88
C	6604787	6604787	1	1			A -> C		62	SNP (transversion)			0.839	7.8e-68
CC	6604784	6604785	2	1			GT -> CC		15 -> 56	Substitution			53.3% -> 82.1%	2.9e-13
C	6604779	6604779	1	1			G -> C		10	SNP (transversion)			0.3	9.4e-07
T	6603561	6603561	1	1			A -> T		19	SNP (transversion)			0.474	1.8e-25
A	6603560	6603560	1	1			C -> A		19	SNP (transversion)			0.263	3.5e-08
G	6603560	6603560	1	1			C -> G		19	SNP (transversion)			0.474	1.8e-25
A	6603559	6603559	1	1			G -> A		19	SNP (transition)			0.263	3.5e-08
T	6603559	6603559	1	1			G -> T		19	SNP (transversion)			0.632	7.9e-31
A	6603558	6603558	1	1			C -> A		19	SNP (transversion)			0.421	1.1e-12
G	6603558	6603558	1	1			C -> G		19	SNP (transversion)			0.474	1.8e-25
A	6603557	6603557	1	1			C -> A		19	SNP (transversion)			0.263	1.1e-08
A	6603556	6603556	1	1			C -> A		19	SNP (transversion)			0.474	5e-12
T	6603556	6603556	1	1			C -> T		19	SNP (transition)			0.421	1.9e-25
G	6603553	6603553	1	1			T -> G		19	SNP (transversion)			0.474	3.7e-28
A	6603551	6603550	0	1			#NAME?		19	Insertion			0.474	2.9e-27
A	6603550	6603550	1	1			T -> A		19	SNP (transversion)			0.632	1.3e-35
CGG	6603547	6603549	3	1			ACC -> CGG		19	Substitution			0.474	2.3e-26
A	6603545	6603545	1	1			T -> A		19	SNP (transversion)			0.474	4.6e-29
A	6603543	6603543	1	1			T -> A		19	SNP (transversion)			0.526	9.2e-34
A	6596317	6596317	1	1			G -> A		2	SNP (transition)			1	1e-07
C	6593918	6593918	1	1		2148	G -> C	CTC -> CTG	3	SNP (transversion)	None	MGG_10640T0	0.667	4.8e-08
AA	6590751	6590752	2	1			CT -> AA		3	Substitution			0.667	4.8e-07
A	6587890	6587890	1	1			C -> A		2	SNP (transversion)			1	4e-08
C	6587887	6587887	1	1			T -> C		3	SNP (transition)			0.667	4.8e-08
A	6587176	6587176	1	1			G -> A		2	SNP (transition)			1	1e-08
TTTTT	6582401	6582405	5	1			GAGGA -> TTTTT		10 -> 11	Substitution			27.3% -> 30.0%	1e-08
A	6581900	6581900	1	1			T -> A		6	SNP (transversion)			0.333	6e-07
TTTTT	6570690	6570694	5	1			AAAGG -> TTTTT		5	Substitution			0.4	6.3e-07
T	6546696	6546696	1	1			A -> T		3	SNP (transversion)			1	4e-09
AG	6546693	6546694	2	1			CA -> AG		3 -> 4	Substitution			66.7% -> 75.0%	1.2e-07
AG	6546691	6546692	2	1			CA -> AG		4	Substitution			1	1.6e-11
T	6546689	6546689	1	1			G -> T		4	SNP (transversion)			0.75	2e-09
A	6546686	6546686	1	1			G -> A		4	SNP (transition)			0.75	1e-09
	6546683	6546683	1	1			#NAME?		4	Deletion			0.75	3.2e-08
T	6546680	6546680	1	1			C -> T		4	SNP (transition)			0.75	1e-09
G	6546650	6546650	1	1			T -> G		8	SNP (transversion)			1	1.6e-13
C	6521628	6521628	1	1			T -> C		3	SNP (transition)			1	2.5e-07
A	6521580	6521580	1	1			T -> A		8	SNP (transversion)			0.25	2.8e-07
TAT	6521573	6521575	3	1			CTA -> TAT		16 -> 20	Substitution			30.0% -> 31.3%	4.4e-14
G	6521524	6521524	1	1			A -> G		35	SNP (transition)			0.486	1.8e-23
G	6521516	6521516	1	1			A -> G		34	SNP (transition)			0.441	5.1e-23
T	6521499	6521499	1	1			C -> T		35	SNP (transition)			0.314	4e-13
GA	6520976	6520977	2	1			TT -> GA		3	Substitution			1	4e-09
A	6520972	6520972	1	1			C -> A		3	SNP (transversion)			1	1.3e-07
A	6519827	6519827	1	1			C -> A		4	SNP (transversion)			0.5	9.5e-07
T	6515844	6515844	1	1			C -> T		5	SNP (transition)			0.4	4e-07
G	6515833	6515833	1	1			A -> G		9	SNP (transition)			0.333	1.1e-08
A	6515832	6515832	1	1			G -> A		11	SNP (transition)			0.273	3.3e-07
T	6515831	6515831	1	1			G -> T		12	SNP (transversion)			0.25	1.4e-08
G	6515830	6515830	1	1			A -> G		12	SNP (transition)			0.333	2e-12
T	6515829	6515829	1	1			A -> T		13	SNP (transversion)			0.308	1.8e-11
C	6515827	6515827	1	1			G -> C		14	SNP (transversion)			0.429	7.5e-16
G	6515823	6515823	1	1			C -> G		20	SNP (transversion)			0.4	7.9e-23
G	6515822	6515822	1	1			A -> G		20	SNP (transition)			0.25	4.9e-15
A	6515821	6515820	0	1			#NAME?		21	Insertion			0.381	3.2e-24
G	6515819	6515819	1	1			C -> G		22	SNP (transversion)			0.636	1.3e-45
C	6515817	6515817	1	1			T -> C		22	SNP (transition)			0.636	1.3e-45
AGA	6515813	6515815	3	1			CAG -> AGA		27	Substitution			0.593	3.3e-51
T	6515752	6515752	1	1			C -> T		6	SNP (transition)			1	1.6e-20
T	6515741	6515741	1	1			C -> T		6	SNP (transition)			1	1.6e-20
A	6515709	6515709	1	1			G -> A		5	SNP (transition)			1	3.2e-18
T	6515699	6515699	1	1			C -> T		4	SNP (transition)			1	6.3e-14
T	6500170	6500170	1	1	R -> H	3113	C -> T	CGC -> CAC	5	SNP (transition)	Substitution	MGG_14329T0	0.4	1e-06
A	6499236	6499236	1	1			T -> A		40	SNP (transversion)			0.25	8.3e-24
AAAAAAA	6499229	6499235	7	1			CTTGCCG -> AAAAAAA		49 -> 165	Substitution			32.7% -> 75.8%	3.3e-44
A	6499227	6499227	1	1			G -> A		190	SNP (transition)			0.732	0
AAAA	6499222	6499225	4	1			TTTT -> AAAA		203 -> 207	Substitution			70.9% -> 71.4%	0
G	6498134	6498134	1	1			A -> G		19	SNP (transition)			0.579	3.8e-32
C	6498132	6498132	1	1			G -> C		19	SNP (transversion)			0.632	3.2e-39
GA	6498129	6498130	2	1			CT -> GA		18	Substitution			0.556	4.4e-32
TTC	6498125	6498127	3	1			GAG -> TTC		11 -> 16	Substitution			30.8% -> 37.5%	1.8e-13
T	6498123	6498123	1	1			A -> T		11	SNP (transversion)			0.364	3.3e-14
GTGTG	6498117	6498121	5	1			ACTAA -> GTGTG		10 -> 11	Substitution			30.0% -> 36.4%	1.2e-10
A	6498115	6498115	1	1			T -> A		10	SNP (transversion)			0.3	1.2e-10
A	6498114	6498113	0	1			#NAME?		10	Insertion			0.3	1.2e-10
T	6498112	6498112	1	1			A -> T		10	SNP (transversion)			0.3	1.2e-10
	6498107	6498107	1	1			-C		10	Deletion			0.3	1.2e-10
G	6498102	6498102	1	1			C -> G		10	SNP (transversion)			0.3	1.2e-10
A	6498085	6498085	1	1			T -> A		12	SNP (transversion)			0.25	3.5e-09
CT	6497982	6497983	2	1			TA -> CT		13	Substitution			0.308	2.8e-12
CCGA	6497977	6497980	4	1			TTTT -> CCGA		10 -> 12	Substitution			33.3% -> 40.0%	1.2e-13
T	6497976	6497976	1	1			A -> T		9	SNP (transversion)			0.444	5e-13
TGCTCT	6497970	6497975	6	1			ATGCTA -> TGCTCT		8 -> 9	Substitution			37.5% -> 44.4%	2.8e-08
GACG	6497964	6497967	4	1			TGGT -> GACG		9	Substitution			0.333	1.7e-07
GA	6497639	6497640	2	1			AC -> GA		12	Substitution			0.25	3.5e-09
GGATTG	6490889	6490894	6	1			ACTCAC -> GGATTG		43 -> 44	Substitution			95.3% -> 95.5%	1.8e-149
TCCT	6490884	6490887	4	1			GAAA -> TCCT		39 -> 43	Substitution			94.9% -> 95.3%	9.3e-135
TT	6490880	6490881	2	1			GA -> TT		37 -> 38	Substitution			94.6% -> 94.7%	6.7e-131
GT	6490877	6490878	2	1			CA -> GT		22 -> 25	Substitution			1	6.3e-80
T	6490875	6490875	1	1			G -> T		21	SNP (transversion)			1	2.5e-76
TCGTC	6490869	6490873	5	1			AACAG -> TCGTC		6 -> 15	Substitution			1	1e-21
AAA	6490149	6490151	3	1			CTT -> AAA		68 -> 78	Substitution			30.9% -> 41.0%	7.3e-55
AAAAA	6490143	6490147	5	1			TTTTG -> AAAAA		87 -> 90	Substitution			42.0% -> 44.9%	1.2e-107
AC	6489729	6489730	2	1			TA -> AC		9	Substitution			0.333	3.3e-10
A	6489727	6489727	1	1			T -> A		9	SNP (transversion)			0.333	6.7e-10
GT	6489427	6489428	2	1			CA -> GT		15 -> 17	Substitution			26.7% -> 29.4%	3.4e-13
T	6482938	6482938	1	1			C -> T		3	SNP (transition)			1	3.2e-08
CC	6482925	6482926	2	1			AT -> CC		7	Substitution			0.714	6.6e-14
T	6482918	6482919	2	1			GG -> T		10	Deletion			0.5	7.9e-12
A	6482914	6482914	1	1			T -> A		10	SNP (transversion)			0.5	7.9e-14
C	6482911	6482911	1	1			G -> C		10	SNP (transversion)			0.6	1.3e-17
G	6482907	6482907	1	1			C -> G		11	SNP (transversion)			0.455	4.6e-14
T	6482906	6482906	1	1			A -> T		14	SNP (transversion)			0.571	7.5e-19
AT	6482904	6482905	2	1			TA -> AT		14	Substitution			0.357	6.3e-13
AT	6482901	6482902	2	1			TA -> AT		17	Substitution			0.294	3e-12
T	6482897	6482897	1	1			A -> T		17	SNP (transversion)			0.412	4.8e-16
A	6482896	6482896	1	1			T -> A		18	SNP (transversion)			0.278	8.5e-14
A	6467609	6467609	1	1			G -> A		88	SNP (transition)			0.25	4.7e-55
ACGATACCGAAA	6467602	6467601	0	1			#NAME?		95 -> 97	Insertion			94.7% -> 94.8%	9.0E-312
C	6467602	6467601	0	1			+C		95	Insertion			0.747	4.9e-234
ACGAACGCCTATAAGG	6467602	6467601	0	1			#NAME?		90 -> 95	Insertion			93.3% -> 93.7%	2.8e-302
C	6467602	6467601	0	1			+C		99	Insertion			0.768	1.2e-259
AAGAAA	6467602	6467601	0	1			#NAME?		100 -> 101	Insertion			0.96	0
C	6467485	6467485	1	1			T -> C		64	SNP (transition)			0.781	4.8e-182
C	6464960	6464960	1	1			G -> C		2	SNP (transversion)			1	2.5e-08
A	6462176	6462176	1	1			G -> A		5	SNP (transition)			0.4	4e-07
C	6456496	6456496	1	1			A -> C		8	SNP (transversion)			0.75	1e-07
C	6439788	6439788	1	1	L -> P	1019	T -> C	CTC -> CCC	5	SNP (transition)	Substitution	MGG_13178T0	0.4	4e-07
TTT	6430885	6430887	3	1			GGG -> TTT		5	Substitution			0.4	4e-07
TTT	6430881	6430883	3	1			GCA -> TTT		5	Substitution			0.4	6.3e-07
C	6430292	6430292	1	1			G -> C		3	SNP (transversion)			0.667	3e-07
C	6429979	6429979	1	1			T -> C		2	SNP (transition)			1	1.6e-07
AAAAAAAA	6426841	6426848	8	1			GCTTTTGT -> AAAAAAAA		3	Substitution			1	6.3e-11
T	6423617	6423617	1	1			C -> T		5	SNP (transition)			0.4	4e-07
TTGAG	6422354	6422358	5	1			ACCTT -> TTGAG		3	Substitution			0.667	1.2e-07
TCTCTG	6422347	6422352	6	1			GGCAAC -> TCTCTG		3	Substitution			0.667	4.8e-08
TT	6399659	6399660	2	1			CA -> TT		41	Substitution			0.537	6.1e-62
TTT	6399652	6399654	3	1			AGG -> TTT		25 -> 38	Substitution			48.0% -> 63.2%	8.2e-35
ATC	6398862	6398864	3	1			TAG -> ATC		5	Substitution			0.4	2.5e-07
A	6398860	6398860	1	1			T -> A		5	SNP (transversion)			0.4	1.6e-07
TT	6398199	6398200	2	1			GG -> TT		49	Substitution			0.367	4.5e-47
TTTTT	6398192	6398196	5	1			GACCG -> TTTTT		47 -> 50	Substitution			31.9% -> 36.7%	2.3e-38
T	6394639	6394639	1	1			G -> T		7	SNP (transversion)			0.286	5.3e-07
G	6394287	6394287	1	1			C -> G		5	SNP (transversion)			0.4	1.6e-07
TTT	6392686	6392688	3	1			ACA -> TTT		3	Substitution			1	1.6e-11
TT	6392683	6392684	2	1			GG -> TT		2	Substitution			1	1e-07
A	6392469	6392469	1	1			C -> A		2	SNP (transversion)			1	4e-08
AAAAA	6392463	6392467	5	1			TTTGG -> AAAAA		2	Substitution			1	4e-08
T	6381307	6381307	1	1			C -> T		3	SNP (transition)			0.667	1.2e-07
A	6377081	6377080	0	1			(A)7 -> (A)8		7	Insertion (tandem repeat)			0.286	2.1e-07
A	6376987	6376987	1	1			G -> A		16	SNP (transition)			0.25	7.1e-08
T	6368083	6368083	1	1			A -> T		2	SNP (transversion)			1	4e-08
A	6366515	6366515	1	1			T -> A		13	SNP (transversion)			0.308	1.1e-10
G	6366513	6366513	1	1			C -> G		14	SNP (transversion)			0.357	2e-14
A	6366512	6366512	1	1			C -> A		14	SNP (transversion)			0.286	6.3e-13
A	6366509	6366509	1	1			T -> A		14	SNP (transversion)			0.357	2e-13
T	6364992	6364992	1	1			A -> T		23	SNP (transversion)			0.261	1e-16
TTTTTTT	6364968	6364974	7	1			CAACAGA -> TTTTTTT		8 -> 9	Substitution			55.6% -> 62.5%	1.3e-13
TT	6364966	6364967	2	1			CG -> TT		7	Substitution			1	3.2e-25
T	6364964	6364964	1	1			C -> T		4	SNP (transition)			1	4e-15
TTTTTT	6364957	6364962	6	1			GGAACA -> TTTTTT		2	Substitution			1	1e-07
AA	6359147	6359148	2	1			CT -> AA		8	Substitution			0.375	1.8e-09
AAAAAAAA	6359139	6359146	8	1			CTCTGTTC -> AAAAAAAA		12 -> 17	Substitution			50.0% -> 58.8%	5e-23
AA	6359137	6359138	2	1			CG -> AA		19 -> 21	Substitution			28.6% -> 31.6%	1.4e-17
A	6358365	6358365	1	1			G -> A		7	SNP (transition)			0.286	5.3e-07
GT	6356025	6356026	2	1			TG -> GT		3 -> 4	Substitution			50.0% -> 66.7%	6e-08
G	6349189	6349189	1	1			A -> G		5	SNP (transition)			0.4	4e-07
A	6348193	6348193	1	1			G -> A		16	SNP (transition)			0.25	2.9e-10
C	6342267	6342267	1	1			T -> C		6	SNP (transition)			0.5	8e-11
T	6339154	6339153	0	1			#NAME?		12	Insertion			0.333	4.9e-10
A	6332879	6332879	1	1			T -> A		10	SNP (transversion)			0.3	7.6e-09
AAAAAAA	6332871	6332877	7	1			CGTCGTG -> AAAAAAA		10 -> 17	Substitution			30.0% -> 58.8%	7.6e-09
AAAA	6332867	6332870	4	1			CTTG -> AAAA		17	Substitution			0.294	1.9e-10
TT	6332484	6332483	0	1			#NAME?		831 -> 849	Insertion			0.999	0
T	6332132	6332132	1	1			A -> T		7	SNP (transversion)			0.286	3.3e-07
T	6332130	6332130	1	1			C -> T		6	SNP (transition)			0.333	2.4e-07
C	6329969	6329969	1	1			G -> C		2	SNP (transversion)			1	1e-08
C	6315378	6315378	1	1			T -> C		6	SNP (transition)			0.5	8e-11
T	6315377	6315377	1	1			C -> T		6	SNP (transition)			0.333	2.4e-07
T	6315375	6315375	1	1			A -> T		6	SNP (transversion)			0.5	1.6e-10
A	6315374	6315374	1	1			C -> A		6	SNP (transversion)			0.333	6e-07
C	6315372	6315372	1	1			A -> C		6	SNP (transversion)			0.333	3.8e-07
C	6315371	6315371	1	1			G -> C		6	SNP (transversion)			0.5	1.6e-10
C	6315368	6315368	1	1			T -> C		5	SNP (transition)			0.4	4e-07
C	6315356	6315356	1	1			G -> C		5	SNP (transversion)			0.4	1.6e-07
T	6314246	6314246	1	1			C -> T		4	SNP (transition)			0.5	9.5e-08
A	6314171	6314171	1	1			G -> A		3	SNP (transition)			0.667	4.8e-08
C	6312826	6312826	1	1			G -> C		4	SNP (transversion)			0.5	6e-07
C	6310821	6310821	1	1			A -> C		7	SNP (transversion)			0.286	8.4e-07
A	6310780	6310779	0	1			#NAME?		5	Insertion			0.6	1e-11
AAA	6310329	6310331	3	1			TCT -> AAA		4	Substitution			0.5	2.4e-07
T	6310327	6310327	1	1			A -> T		4	SNP (transversion)			0.5	6e-07
CGAAA	6310321	6310325	5	1			AAGTC -> CGAAA		4	Substitution			0.5	1.5e-07
T	6310319	6310319	1	1			G -> T		4	SNP (transversion)			0.5	9.5e-08
C	6309526	6309526	1	1			G -> C		6	SNP (transversion)			0.333	2.4e-07
A	6308621	6308621	1	1			G -> A		2	SNP (transition)			1	1e-08
A	6306942	6306942	1	1			G -> A		8	SNP (transition)			0.25	2.8e-07
C	6301002	6301002	1	1			A -> C		5	SNP (transversion)			0.4	1e-06
AAA	6296324	6296326	3	1			CTT -> AAA		2	Substitution			1	1e-07
G	6289790	6289790	1	1			A -> G		2	SNP (transition)			1	4e-08
GC	6289639	6289640	2	1			CA -> GC		4	Substitution			0.5	2.4e-07
AAAAAAAA	6286507	6286514	8	1			TGCGTCCC -> AAAAAAAA		5 -> 6	Substitution			33.3% -> 40.0%	6e-07
T	6280669	6280669	1	1			C -> T		5	SNP (transition)			0.4	1e-06
T	6280442	6280442	1	1			A -> T		5	SNP (transversion)			0.4	1e-07
ATTTT	6279020	6279024	5	1			GCCAG -> ATTTT		10	Substitution			0.9	5e-33
TGATG	6279014	6279018	5	1			ACTAC -> TGATG		5 -> 7	Substitution			80.0% -> 85.7%	3.2e-15
GAA	6279009	6279011	3	1			CTG -> GAA		5	Substitution			0.8	7.9e-15
CT	6279005	6279006	2	1			TA -> CT		4 -> 5	Substitution			75.0% -> 80.0%	3.2e-11
T	6279003	6279003	1	1			A -> T		4	SNP (transversion)			0.75	1.3e-10
GGCA	6278998	6279001	4	1			ACTC -> GGCA		3 -> 4	Substitution			66.7% -> 75.0%	4.8e-08
ATCATACT	6278872	6278879	8	1			CGTCGGTG -> ATCATACT		4 -> 6	Substitution			1	4e-15
CTC	6278868	6278870	3	1			GGA -> CTC		7	Substitution			1	6.3e-26
T	6278866	6278866	1	1			A -> T		8	SNP (transversion)			1	4e-31
CA	6278862	6278863	2	1			AC -> CA		9	Substitution			1	5e-34
C	6278859	6278859	1	1			A -> C		10	SNP (transversion)			1	1e-39
TATTT	6278853	6278857	5	1			GTGAG -> TATTT		10	Substitution			1	1e-36
G	6276031	6276031	1	1			A -> G		3	SNP (transition)			0.667	4.8e-08
T	6263560	6263560	1	1		426	G -> T	GGC -> GGA	6	SNP (transversion)	None	MGG_13157T0	0.333	2.4e-07
G	6263357	6263357	1	1	L -> P	629	A -> G	CTA -> CCA	6	SNP (transition)	Substitution	MGG_13157T0	0.333	9.5e-07
CT	6258949	6258950	2	1			GC -> CT		2 -> 3	Substitution			1	1e-07
T	6258946	6258946	1	1			C -> T		5	SNP (transition)			1	3.2e-18
T	6258944	6258944	1	1			G -> T		5	SNP (transversion)			1	1e-18
TTTTTTTT	6258934	6258941	8	1			CACAACAC -> TTTTTTTT		5 -> 6	Substitution			1	1e-19
GGG	6258930	6258932	3	1			TCC -> GGG		7 -> 8	Substitution			1	1.3e-26
A	6258928	6258928	1	1			G -> A		8	SNP (transition)			1	1e-28
TCCGT	6258922	6258926	5	1			GTAAG -> TCCGT		11	Substitution			1	2.5e-40
T	6252631	6252630	0	1			#NAME?		2	Insertion			1	1e-08
A	6236351	6236351	1	1			T -> A		9	SNP (transversion)			0.444	3.2e-12
AAAAAA	6236345	6236350	6	1			TTGCTG -> AAAAAA		8 -> 10	Substitution			40.0% -> 50.0%	5.2e-10
A	6236338	6236338	1	1			C -> A		11	SNP (transversion)			0.273	5.2e-09
A	6236336	6236336	1	1			T -> A		11	SNP (transversion)			0.364	1.3e-12
AAA	6236333	6236335	3	1			GTT -> AAA		14 -> 23	Substitution			42.9% -> 65.2%	1.1e-21
AA	6235387	6235386	0	1			#NAME?		8187 -> 8205	Insertion			0.999	0
TC	6232311	6232312	2	1			GT -> TC		11	Substitution			0.273	6.6e-10
G	6228583	6228583	1	1	Q -> R	389	A -> G	CAG -> CGG	6	SNP (transition)	Substitution	MGG_05716T0	0.333	6e-07
C	6228367	6228367	1	1			A -> C		3	SNP (transversion)			0.667	4.8e-08
AGAAG	6228358	6228362	5	1			CTTCT -> AGAAG		3	Substitution			0.667	1.2e-07
A	6218818	6218818	1	1			T -> A		4	SNP (transversion)			0.5	9.5e-08
A	6218591	6218591	1	1			G -> A		5	SNP (transition)			0.4	1e-07
T	6218394	6218394	1	1			C -> T		5	SNP (transition)			0.4	1.6e-07
GCTAC	6217796	6217797	2	1			CA -> GCTAC		7	Insertion			0.286	2.1e-07
G	6217794	6217794	1	1			A -> G		7	SNP (transition)			0.286	2.1e-07
AGAC	6217785	6217788	4	1			GTCA -> AGAC		7	Substitution			0.286	8.4e-07
G	6217773	6217773	1	1			A -> G		5	SNP (transition)			0.4	4e-07
G	6213832	6213832	1	1	L -> P	1211	A -> G	CTG -> CCG	4	SNP (transition)	Substitution	MGG_05714T0	0.5	2.4e-07
G	6213462	6213462	1	1		1581	A -> G	AGT -> AGC	6	SNP (transition)	None	MGG_05714T0	0.333	6e-07
G	6211009	6211009	1	1			C -> G		5	SNP (transversion)			0.4	1.6e-07
G	6210733	6210733	1	1			A -> G		4	SNP (transition)			0.5	9.5e-08
A	6207354	6207354	1	1			T -> A		2	SNP (transversion)			1	4e-08
GA	6202780	6202781	2	1			AC -> GA		13 -> 14	Substitution			84.6% -> 85.7%	9.8e-42
	6202776	6202776	1	1			#NAME?		13	Deletion			0.769	2.9e-32
T	6202774	6202774	1	1			A -> T		12	SNP (transversion)			0.833	6.6e-37
TCTGATCCAGA	6202760	6202770	11	1			AGAACAAGGCT -> TCTGATCCAGA		6 -> 12	Substitution			80.0% -> 85.7%	1.9e-18
G	6202758	6202758	1	1			A -> G		4	SNP (transition)			0.75	1.6e-11
TG	6202754	6202755	2	1			CT -> TG		3 -> 4	Substitution			66.7% -> 75.0%	1.2e-07
AG	6202633	6202634	2	1			TC -> AG		5	Substitution			0.4	4e-07
CCA	6202629	6202631	3	1			AAT -> CCA		5 -> 9	Substitution			40.0% -> 55.6%	4e-07
GCA	6202625	6202627	3	1			TGT -> GCA		12 -> 14	Substitution			66.7% -> 71.4%	3.1e-29
CGATA	6202619	6202623	5	1			GTCAT -> CGATA		14 -> 17	Substitution			71.4% -> 76.5%	5.4e-35
C	6202616	6202616	1	1			T -> C		18	SNP (transition)			0.833	2.6e-53
A	6202614	6202614	1	1			G -> A		18	SNP (transition)			0.833	2.6e-50
T	6202612	6202612	1	1			G -> T		19	SNP (transversion)			0.842	9.7e-54
T	6202609	6202609	1	1			G -> T		20	SNP (transversion)			0.8	1.2e-54
A	6202606	6202606	1	1			C -> A		22	SNP (transversion)			0.773	3.3e-59
AAAAA	6200193	6200197	5	1			TTTGC -> AAAAA		12	Substitution			0.25	6.9e-09
A	6200191	6200191	1	1			T -> A		11	SNP (transversion)			0.273	5.2e-09
T	6193652	6193652	1	1			C -> T		2	SNP (transition)			1	1.6e-08
G	6189989	6189989	1	1			A -> G		3	SNP (transition)			0.667	3e-07
T	6185941	6185940	0	1			#NAME?		11	Insertion			0.273	2.6e-09
AA	6182093	6182092	0	1			#NAME?		96 -> 97	Insertion			1	0
A	6180403	6180403	1	1			G -> A		3	SNP (transition)			0.667	4.8e-07
AAT	6179643	6179645	3	1			CGC -> AAT		8	Substitution			0.25	4.4e-07
A	6179641	6179641	1	1			T -> A		8	SNP (transversion)			0.25	4.4e-07
G	6178183	6178183	1	1	N -> H	133	T -> G	AAC -> CAC	6	SNP (transversion)	Substitution	MGG_16446T0	0.333	6e-07
A	6178096	6178096	1	1	R -> W	220	T -> A	AGG -> TGG	6	SNP (transversion)	Substitution	MGG_16446T0	0.333	3.8e-07
GA	6177166	6177167	2	1			AC -> GA		10	Substitution			0.5	2.5e-17
TATGGT	6177158	6177163	6	1			GGGCAC -> TATGGT		7 -> 10	Substitution			44.4% -> 57.1%	7.9e-12
TTTT	6177154	6177157	4	1			AACA -> TTTT		6 -> 7	Substitution			28.6% -> 33.3%	8.4e-07
G	6170972	6170972	1	1			A -> G		3	SNP (transition)			0.667	7.5e-08
G	6170970	6170970	1	1			T -> G		4	SNP (transversion)			0.5	9.5e-08
TCT	6170851	6170853	3	1			ATA -> TCT		6 -> 7	Substitution			28.6% -> 33.3%	3.3e-07
G	6170849	6170849	1	1			A -> G		6	SNP (transition)			0.333	2.4e-07
GTGTGCTCTT	6170837	6170846	10	1			CATCTTGACG -> GTGTGCTCTT		6 -> 7	Substitution			28.6% -> 33.3%	6e-07
A	6152407	6152407	1	1			G -> A		7	SNP (transition)			0.286	3.3e-07
A	6150397	6150397	1	1			T -> A		6	SNP (transversion)			0.333	1.5e-07
G	6144239	6144239	1	1			A -> G		6	SNP (transition)			0.333	6e-07
A	6140557	6140556	0	1			#NAME?		12	Insertion			0.417	2.5e-15
A	6139759	6139759	1	1			G -> A		6	SNP (transition)			0.333	6e-07
AA	6136656	6136657	2	1			TT -> AA		4 -> 6	Substitution			75.0% -> 83.3%	1.3e-10
A	6136653	6136653	1	1			C -> A		11	SNP (transversion)			0.909	1.1e-34
A	6136651	6136651	1	1			T -> A		11	SNP (transversion)			0.818	1.4e-29
A	6136649	6136649	1	1			C -> A		12	SNP (transversion)			0.75	7e-30
AA	6133791	6133790	0	1			#NAME?		397 -> 398	Insertion			1	0
A	6131893	6131893	1	1			C -> A		7	SNP (transversion)			0.286	8.4e-07
G	6127259	6127259	1	1			A -> G		4	SNP (transition)			0.5	3.8e-07
AA	6125840	6125841	2	1			TC -> AA		8	Substitution			0.25	2.8e-07
T	6121730	6121729	0	1			#NAME?		9	Insertion			0.556	1.3e-16
TT	6118171	6118172	2	1			GG -> TT		3	Substitution			0.667	1.2e-07
T	6118158	6118158	1	1			C -> T		2	SNP (transition)			1	1e-08
	6118151	6118153	3	1			#NAME?		2	Deletion			1	2.5e-08
G	6105885	6105885	1	1			C -> G		4	SNP (transversion)			0.5	6e-07
G	6103590	6103590	1	1			A -> G		4	SNP (transition)			0.5	9.5e-08
C	6100960	6100960	1	1			A -> C		6	SNP (transversion)			0.667	2.4e-14
C	6100958	6100958	1	1			G -> C		6	SNP (transversion)			0.5	3.2e-10
G	6100957	6100957	1	1			A -> G		6	SNP (transition)			0.667	6e-14
AG	6100954	6100955	2	1			GA -> AG		6	Substitution			0.5	3.2e-10
TC	6100949	6100950	2	1			AA -> TC		6	Substitution			0.5	3.2e-10
G	6100947	6100947	1	1			C -> G		6	SNP (transversion)			0.5	1.6e-10
T	6100945	6100945	1	1			G -> T		6	SNP (transversion)			0.667	2.4e-12
T	6099082	6099082	1	1			G -> T		6	SNP (transversion)			0.333	6e-07
AAAAAAA	6097605	6097611	7	1			TCTCGGC -> AAAAAAA		155 -> 174	Substitution			23.9% -> 32.9%	1.7e-106
A	6097406	6097406	1	1			T -> A		7	SNP (transversion)			0.286	3.3e-07
C	6097405	6097405	1	1			G -> C		35	SNP (transversion)			0.486	2.3e-57
T	6091255	6091255	1	1			C -> T		4	SNP (transition)			0.5	6e-07
T	6089613	6089613	1	1			G -> T		10	SNP (transversion)			0.5	2.5e-16
TTT	6089610	6089612	3	1			AGG -> TTT		9 -> 10	Substitution			70.0% -> 77.8%	7.6e-24
T	6089609	6089609	1	1			G -> T		9	SNP (transversion)			1	4e-33
TTTT	6089604	6089607	4	1			AGGA -> TTTT		3 -> 8	Substitution			1	2e-12
T	6089603	6089603	1	1			G -> T		3	SNP (transversion)			0.667	1.2e-07
T	6089602	6089602	1	1			C -> T		3	SNP (transition)			1	4e-12
TT	6089600	6089601	2	1			GA -> TT		3	Substitution			0.667	1.2e-07
C	6088626	6088626	1	1			G -> C		8	SNP (transversion)			0.25	4.4e-07
GA	6088623	6088624	2	1			CT -> GA		8	Substitution			0.25	7e-07
T	6088617	6088617	1	1			G -> T		8	SNP (transversion)			0.25	7e-07
A	6087675	6087675	1	1			T -> A		2	SNP (transversion)			1	4e-08
T	6087672	6087672	1	1			G -> T		2	SNP (transversion)			1	1.6e-08
A	6086879	6086879	1	1			T -> A		2	SNP (transversion)			1	2.5e-08
G	6086877	6086877	1	1			A -> G		2	SNP (transition)			1	2.5e-07
G	6086875	6086875	1	1			A -> G		2	SNP (transition)			1	4e-08
G	6086872	6086872	1	1			A -> G		2	SNP (transition)			1	6.3e-08
A	6086867	6086867	1	1			C -> A		5	SNP (transversion)			0.6	7.9e-11
G	6086867	6086867	1	1			C -> G		5	SNP (transversion)			0.4	1.6e-07
GA	6086865	6086866	2	1			TC -> GA		5 -> 7	Substitution			40.0% -> 57.1%	1e-06
G	6086864	6086864	1	1			C -> G		8	SNP (transversion)			0.5	2.8e-13
	6086864	6086864	1	1			-C		8	Deletion			0.25	7e-07
C	6086863	6086863	1	1			A -> C		9	SNP (transversion)			0.444	1.3e-12
T	6086863	6086863	1	1			A -> T		9	SNP (transversion)			0.333	1.7e-07
T	6086862	6086862	1	1			A -> T		12	SNP (transversion)			0.583	3.1e-20
TT	6077683	6077682	0	1			#NAME?		2691 -> 2712	Insertion			0.998	0
G	6076395	6076395	1	1			T -> G		26	SNP (transversion)			0.269	8.3e-21
G	6076392	6076392	1	1			A -> G		27	SNP (transition)			0.296	8.8e-21
TT	6072372	6072373	2	1			CC -> TT		7	Substitution			0.429	7e-08
TT	6072369	6072370	2	1			GG -> TT		7	Substitution			0.429	7e-08
T	6072367	6072367	1	1			G -> T		7	SNP (transversion)			0.429	1.1e-09
G	6069311	6069311	1	1			A -> G		4	SNP (transition)			0.5	6e-07
C	6069309	6069309	1	1			T -> C		4	SNP (transition)			0.5	6e-07
C	6069304	6069304	1	1			T -> C		5	SNP (transition)			0.4	4e-07
A	6069148	6069148	1	1			T -> A		2	SNP (transversion)			1	1.6e-08
A	6067727	6067727	1	1			T -> A		10	SNP (transversion)			0.4	3.3e-13
GCA	6065642	6065644	3	1			CTT -> GCA		79 -> 84	Substitution			26.6% -> 29.8%	7.7e-63
G	6065639	6065639	1	1			A -> G		88	SNP (transition)			0.352	8.7e-95
G	6065636	6065636	1	1			T -> G		100	SNP (transversion)			0.45	6.1e-143
G	6065633	6065633	1	1			T -> G		104	SNP (transversion)			0.317	5.5e-99
CA	6065631	6065632	2	1			TG -> CA		104 -> 108	Substitution			46.2% -> 50.0%	4.6e-153
CA	6065628	6065629	2	1			GT -> CA		114 -> 119	Substitution			50.0% -> 51.3%	6e-188
A	6058916	6058916	1	1			G -> A		5	SNP (transition)			0.6	1.6e-10
T	6058914	6058914	1	1			A -> T		4	SNP (transversion)			0.5	2.4e-07
AA	6058026	6058027	2	1			TT -> AA		34 -> 35	Substitution			34.3% -> 35.3%	5.2e-35
A	6058024	6058024	1	1			C -> A		35	SNP (transversion)			0.343	3.3e-36
AA	6058021	6058022	2	1			TT -> AA		38	Substitution			0.395	1.5e-44
CGAGCC	6054292	6054297	6	1			TATCAA -> CGAGCC		2	Substitution			1	1e-07
GAA	6054288	6054290	3	1			TGC -> GAA		2	Substitution			1	4e-08
TT	6048460	6048461	2	1			GG -> TT		14 -> 16	Substitution			28.6% -> 31.3%	4e-12
TT	6048457	6048458	2	1			AC -> TT		13	Substitution			0.308	2.8e-12
TTT	6048453	6048455	3	1			GAA -> TTT		13	Substitution			30.8% -> 38.5%	7.1e-12
T	6041501	6041501	1	1			G -> T		13	SNP (transversion)			0.385	1.3e-11
TTTTTTTTTT	6041490	6041499	10	1			GGAAGGCAGG -> TTTTTTTTTT		13 -> 15	Substitution			38.5% -> 46.2%	4.1e-15
TT	6035398	6035397	0	1			#NAME?		65 -> 66	Insertion			1	1e-247
TT	6031328	6031329	2	1			CA -> TT		10	Substitution			0.4	1.3e-11
T	6031326	6031326	1	1			C -> T		10	SNP (transition)			0.4	8.4e-13
T	6031322	6031322	1	1			A -> T		8	SNP (transversion)			0.5	2.8e-13
AA	6031127	6031128	2	1			CC -> AA		9 -> 10	Substitution			30.0% -> 33.3%	1.9e-09
AAAAA	6031110	6031114	5	1			TTTGC -> AAAAA		26 -> 28	Substitution			32.1% -> 34.6%	1.2e-24
T	6029662	6029662	1	1			C -> T		2	SNP (transition)			1	6.3e-08
T	6028119	6028119	1	1			C -> T		7	SNP (transition)			0.286	3.3e-07
AAAAA	6026533	6026537	5	1			CCTGT -> AAAAA		63 -> 91	Substitution			25.4% -> 42.9%	3.6e-42
A	6026531	6026531	1	1			C -> A		91	SNP (transversion)			0.484	4.9e-124
AA	6026516	6026517	2	1			TC -> AA		153 -> 156	Substitution			33.3% -> 34.6%	5.1e-133
C	6025977	6025977	1	1			A -> C		46	SNP (transversion)			0.413	2.1e-58
G	6025976	6025976	1	1			T -> G		42	SNP (transversion)			0.548	1.8e-76
GA	6025971	6025972	2	1			TC -> GA		37 -> 38	Substitution			59.5% -> 60.5%	2.4e-73
C	6025969	6025969	1	1			T -> C		28	SNP (transition)			0.464	1.5e-42
C	6025966	6025966	1	1			A -> C		23	SNP (transversion)			0.391	5.1e-29
G	6025963	6025963	1	1			A -> G		22	SNP (transition)			0.364	2e-26
GTG	6025959	6025961	3	1			TAA -> GTG		19 -> 21	Substitution			31.6% -> 38.1%	1.1e-19
A	6025957	6025957	1	1			C -> A		20	SNP (transversion)			0.25	1.5e-15
G	6025914	6025914	1	1			A -> G		31	SNP (transition)			0.258	4.9e-21
G	6025912	6025912	1	1			T -> G		32	SNP (transversion)			0.375	1.4e-35
A	6025911	6025911	1	1			G -> A		30	SNP (transition)			0.3	9e-28
G	6025910	6025910	1	1			T -> G		29	SNP (transversion)			0.345	2e-32
A	6025908	6025908	1	1			T -> A		39	SNP (transversion)			0.308	1.5e-35
A	6011953	6011953	1	1	G -> R	148	G -> A	GGG -> AGG	2	SNP (transition)	Substitution	MGG_16435T0	1	1.6e-08
GCTGGTA	6009505	6009511	7	1			CACTTAC -> GCTGGTA		3	Substitution			0.667	1.9e-07
T	6008579	6008578	0	1			(T)6 -> (T)7		3	Insertion (tandem repeat)			0.667	3e-07
A	6004139	6004139	1	1			C -> A		7	SNP (transversion)			0.286	5.3e-07
TTT	6003095	6003097	3	1			CCG -> TTT		16 -> 17	Substitution			25.0% -> 29.4%	7.2e-12
TTT	6001993	6001995	3	1			AGA -> TTT		14 -> 15	Substitution			26.7% -> 28.6%	3.4e-11
TTTT	6001988	6001991	4	1			CGAG -> TTTT		12 -> 14	Substitution			25.0% -> 28.6%	6.9e-09
G	5982799	5982799	1	1			C -> G		6	SNP (transversion)			0.333	2.4e-07
T	5982794	5982794	1	1			C -> T		7	SNP (transition)			0.286	2.1e-07
G	5982792	5982792	1	1			A -> G		7	SNP (transition)			0.286	3.3e-07
A	5981171	5981171	1	1			T -> A		5	SNP (transversion)			0.4	2.5e-07
C	5974789	5974789	1	1	M -> I	681	G -> C	ATG -> ATC	8	SNP (transversion)	Substitution	MGG_16432T0	0.25	2.8e-07
C	5973470	5973470	1	1			T -> C		7	SNP (transition)			0.286	8.4e-07
T	5962955	5962954	0	1			(T)6 -> (T)7		5	Insertion (tandem repeat)			0.4	1.6e-07
T	5944180	5944180	1	1			C -> T		3	SNP (transition)			0.667	1.2e-07
G	5940650	5940650	1	1			C -> G		4	SNP (transversion)			0.5	9.5e-07
T	5936524	5936524	1	1			G -> T		7	SNP (transversion)			0.429	1.1e-09
TT	5936521	5936522	2	1			CA -> TT		6	Substitution			0.5	6.3e-10
TTT	5936516	5936518	3	1			CAG -> TTT		4 -> 5	Substitution			50.0% -> 60.0%	6e-07
T	5934177	5934177	1	1	G -> S	1765	C -> T	GGC -> AGC	3	SNP (transition)	Substitution	MGG_05639T0	0.667	1.9e-07
T	5934177	5934177	1	1	G -> S	1129	C -> T	GGC -> AGC	3	SNP (transition)	Substitution	MGG_05639T1	0.667	1.9e-07
TG	5934098	5934099	2	1			AC -> TG		2	Substitution			1	6.3e-07
C	5933289	5933289	1	1	T -> A	2554	T -> C	ACC -> GCC	7	SNP (transition)	Substitution	MGG_05639T0	0.286	8.4e-07
C	5933289	5933289	1	1	T -> A	1918	T -> C	ACC -> GCC	7	SNP (transition)	Substitution	MGG_05639T1	0.286	8.4e-07
TTT	5929576	5929578	3	1			CGA -> TTT		10	Substitution			0.4	2.1e-12
TTTTTT	5929570	5929575	6	1			GCAAAA -> TTTTTT		7 -> 10	Substitution			42.9% -> 60.0%	5.5e-10
T	5929566	5929566	1	1			C -> T		5	SNP (transition)			0.4	4e-07
T	5927643	5927643	1	1			C -> T		3	SNP (transition)			0.667	3e-08
AAAAAAA	5926958	5926964	7	1			GGGTTGT -> AAAAAAA		2	Substitution			1	4e-08
A	5926956	5926956	1	1			C -> A		4	SNP (transversion)			0.5	2.4e-07
AA	5921897	5921898	2	1			CC -> AA		14	Substitution			0.286	9.9e-10
A	5921896	5921896	1	1			G -> A		14	SNP (transition)			0.5	1.7e-17
A	5921895	5921895	1	1			T -> A		10	SNP (transversion)			0.4	2.1e-10
A	5921893	5921893	1	1			T -> A		10	SNP (transversion)			0.4	8.3e-11
C	5921847	5921847	1	1			T -> C		10	SNP (transition)			0.3	1.2e-10
G	5921796	5921796	1	1			A -> G		3	SNP (transition)			0.667	1.2e-07
TTTTTTT	5919429	5919435	7	1			GGAAACG -> TTTTTTT		4	Substitution			1	1.6e-15
TT	5910467	5910466	0	1			#NAME?		32 -> 33	Insertion			96.9% -> 97.0%	6.3e-116
TTT	5906888	5906890	3	1			GCA -> TTT		4 -> 6	Substitution			50.0% -> 75.0%	6.3e-10
T	5905302	5905302	1	1		5263	A -> T		3	SNP (transversion)	Truncation	MGG_16427T0	0.667	4.8e-08
C	5902717	5902717	1	1	Q -> P	2678	A -> C	CAG -> CCG	4	SNP (transversion)	Substitution	MGG_16427T0	0.5	2.4e-07
T	5900738	5900738	1	1		1006	C -> T		5	SNP (transition)	Truncation	MGG_16427T0	0.4	1e-07
C	5900521	5900521	1	1	V -> A	854	T -> C	GTT -> GCT	5	SNP (transition)	Substitution	MGG_16427T0	0.4	4e-07
T	5900513	5900513	1	1		846	C -> T	GAC -> GAT	7	SNP (transition)	None	MGG_16427T0	0.286	8.4e-07
T	5889188	5889188	1	1			A -> T		5	SNP (transversion)			0.4	1e-06
AAAA	5888600	5888603	4	1			CTCG -> AAAA		2	Substitution			1	1e-07
AAA	5888596	5888598	3	1			CCG -> AAA		2 -> 5	Substitution			40.0% -> 100.0%	4e-07
CTAGTT	5883947	5883952	6	1			ACTTAC -> CTAGTT		3	Substitution			0.667	4.8e-08
TTT	5883756	5883758	3	1			GAG -> TTT		2	Substitution			1	4e-08
TTTTT	5883750	5883754	5	1			GAAAC -> TTTTT		3 -> 5	Substitution			40.0% -> 66.7%	4e-07
AAAAAAAAA	5877645	5877653	9	1			CGTTCCTCG -> AAAAAAAAA		9 -> 14	Substitution			44.4% -> 64.3%	3.2e-12
AAAA	5877640	5877643	4	1			GTTG -> AAAA		16 -> 17	Substitution			50.0% -> 52.9%	8.1e-24
A	5877639	5877639	1	1			G -> A		17	SNP (transition)			0.353	4.9e-17
TGGTC	5866872	5866876	5	1			CAAAA -> TGGTC		26 -> 32	Substitution			84.6% -> 87.5%	3.8e-80
AGAACAACA	5866862	5866870	9	1			TTTCTCTGG -> AGAACAACA		12 -> 24	Substitution			75.0% -> 85.0%	6.6e-35
G	5866860	5866860	1	1			C -> G		8	SNP (transversion)			0.625	5.6e-17
GA	5866858	5866859	2	1			TG -> GA		5 -> 6	Substitution			60.0% -> 66.7%	1.6e-10
TTT	5866701	5866703	3	1			CCA -> TTT		4	Substitution			0.5	6e-08
CTACA	5866695	5866699	5	1			GATGT -> CTACA		10 -> 13	Substitution			80.0% -> 84.6%	7.1e-28
GACT	5866688	5866691	4	1			CCGC -> GACT		13 -> 14	Substitution			84.6% -> 85.7%	1.2e-40
GTGGT	5866681	5866685	5	1			TAACC -> GTGGT		17 -> 18	Substitution			88.2% -> 88.9%	1.4e-52
C	5866679	5866679	1	1			G -> C		22	SNP (transversion)			0.909	2.3e-72
ACA	5866675	5866677	3	1			GTG -> ACA		24 -> 28	Substitution			87.5% -> 89.3%	1.7e-77
TTTT	5864066	5864069	4	1			AACG -> TTTT		4	Substitution			0.5	9.5e-07
TT	5864063	5864064	2	1			AA -> TT		3	Substitution			0.667	4.8e-07
A	5863007	5863007	1	1			G -> A		2	SNP (transition)			1	1.6e-08
AA	5862793	5862794	2	1			CT -> AA		3 -> 4	Substitution			50.0% -> 66.7%	2.4e-07
AAA	5862790	5862792	3	1			GCT -> AAA		5 -> 6	Substitution			60.0% -> 66.7%	4e-11
AAA	5862787	5862789	3	1			CCT -> AAA		6	Substitution			0.5	3.2e-10
T	5854058	5854057	0	1			#NAME?		5	Insertion			0.4	4e-07
T	5850821	5850821	1	1			C -> T		6	SNP (transition)			0.333	1.5e-07
TTTTT	5849831	5849835	5	1			CACCA -> TTTTT		11	Substitution			0.273	6.5e-07
T	5849828	5849828	1	1			A -> T		11	SNP (transversion)			0.273	2.6e-09
AA	5849715	5849716	2	1			CT -> AA		3	Substitution			0.667	1.2e-07
AAA	5849711	5849713	3	1			CTG -> AAA		3	Substitution			0.667	1.2e-07
AA	5848068	5848069	2	1			TG -> AA		2	Substitution			1	1e-07
AA	5848065	5848066	2	1			TC -> AA		2 -> 3	Substitution			66.7% -> 100.0%	3e-07
A	5848064	5848064	1	1			T -> A		3	SNP (transversion)			1	1.6e-11
A	5848063	5848063	1	1			T -> A		3	SNP (transversion)			0.667	3e-07
C	5839685	5839685	1	1			T -> C		6	SNP (transition)			0.333	1.5e-07
T	5835749	5835749	1	1			G -> T		30	SNP (transversion)			0.367	2.2e-30
TTTT	5835739	5835742	4	1			CGCG -> TTTT		11 -> 21	Substitution			36.4% -> 66.7%	1.5e-15
T	5835738	5835738	1	1			G -> T		9	SNP (transversion)			0.444	5e-13
T	5835734	5835734	1	1			A -> T		8	SNP (transversion)			0.25	7e-07
T	5835733	5835733	1	1			C -> T		8	SNP (transition)			0.25	4.4e-07
T	5811170	5811170	1	1			C -> T		6	SNP (transition)			0.333	6e-07
TT	5806799	5806800	2	1			AA -> TT		3	Substitution			1	2e-09
T	5806797	5806797	1	1			C -> T		3	SNP (transition)			1	7.9e-09
AAA	5806323	5806325	3	1			TTG -> AAA		8	Substitution			0.375	1.8e-09
AAA	5806318	5806320	3	1			TGT -> AAA		10 -> 11	Substitution			36.4% -> 40.0%	3.3e-12
T	5801585	5801585	1	1			A -> T		2	SNP (transversion)			1	4e-08
AAAAA	5793260	5793264	5	1			TTTGG -> AAAAA		2 -> 3	Substitution			66.7% -> 100.0%	1.2e-07
AA	5793257	5793258	2	1			TT -> AA		2	Substitution			1	4e-08
G	5791789	5791789	1	1			A -> G		7	SNP (transition)			0.286	8.4e-07
T	5791777	5791777	1	1			G -> T		3	SNP (transversion)			1	1.6e-11
G	5762741	5762741	1	1	N -> K	1008	C -> G	AAC -> AAG	8	SNP (transversion)	Substitution	MGG_05592T0	0.25	2.8e-07
A	5748140	5748140	1	1			G -> A		4	SNP (transition)			0.5	2.4e-07
C	5747102	5747102	1	1			A -> C		28	SNP (transversion)			0.25	5.9e-22
AC	5747098	5747099	2	1			TT -> AC		25 -> 26	Substitution			26.9% -> 32.0%	1.6e-21
C	5747097	5747097	1	1			A -> C		26	SNP (transversion)			0.269	4.1e-20
C	5747095	5747095	1	1			T -> C		26	SNP (transition)			0.269	1.6e-21
G	5747094	5747094	1	1			T -> G		26	SNP (transversion)			0.346	9.8e-26
GA	5747092	5747093	2	1			TG -> GA		22 -> 26	Substitution			23.1% -> 27.3%	4.1e-20
G	5746722	5746722	1	1			T -> G		13	SNP (transversion)			0.308	2.8e-12
C	5746721	5746721	1	1			G -> C		13	SNP (transversion)			0.308	4.5e-13
T	5746720	5746720	1	1			A -> T		13	SNP (transversion)			0.385	1.3e-15
T	5746719	5746719	1	1			C -> T		13	SNP (transition)			0.308	1.1e-12
CT	5746717	5746718	2	1			GA -> CT		14 -> 15	Substitution			26.7% -> 28.6%	1.6e-12
T	5743892	5743892	1	1			A -> T		11	SNP (transversion)			0.273	1.6e-10
G	5743888	5743888	1	1			T -> G		10	SNP (transversion)			0.3	1.2e-10
TC	5741181	5741182	2	1			GT -> TC		13	Substitution			0.308	2.8e-12
T	5741180	5741180	1	1			G -> T		13	SNP (transversion)			0.308	2.8e-12
TC	5741178	5741179	2	1			GT -> TC		9 -> 11	Substitution			27.3% -> 33.3%	1e-08
C	5741177	5741177	1	1			G -> C		7	SNP (transversion)			0.571	2.2e-14
G	5741176	5741176	1	1			A -> G		7	SNP (transition)			0.429	2.8e-10
A	5741071	5741071	1	1			T -> A		3	SNP (transversion)			0.667	3e-07
CA	5741068	5741069	2	1			TT -> CA		3	Substitution			0.667	1.9e-07
GA	5741065	5741066	2	1			TT -> GA		3	Substitution			0.667	4.8e-07
GA	5741062	5741063	2	1			CC -> GA		4	Substitution			0.5	2.4e-07
GA	5741059	5741060	2	1			TC -> GA		6 -> 7	Substitution			33.3% -> 42.9%	1.5e-07
TCT	5741056	5741058	3	1			GGA -> TCT		12 -> 24	Substitution			58.3% -> 69.6%	4e-25
C	5741054	5741054	1	1			A -> C		38	SNP (transversion)			0.737	1.2e-95
CA	5741052	5741053	2	1			TG -> CA		38 -> 39	Substitution			63.2% -> 64.1%	4.8e-83
A	5741051	5741051	1	1			T -> A		39	SNP (transversion)			0.538	1.2e-67
GAAG	5741044	5741047	4	1			CTCA -> GAAG		42	Substitution			0.548	1.7e-80
G	5741043	5741043	1	1			T -> G		42	SNP (transversion)			0.667	8.3e-91
G	5741038	5741039	2	1			AT -> G		59	Deletion			0.39	1.8e-60
G	5734886	5734886	1	1			T -> G		36	SNP (transversion)			0.25	9.2e-20
C	5732324	5732324	1	1			A -> C		22	SNP (transversion)			0.273	1.9e-17
CG	5732321	5732322	2	1			AA -> CG		19 -> 20	Substitution			25.0% -> 26.3%	1.5e-15
TAC	5732317	5732319	3	1			CCA -> TAC		13 -> 14	Substitution			35.7% -> 38.5%	6.8e-15
TTCC	5732312	5732315	4	1			GGAT -> TTCC		13	Substitution			0.385	1.3e-16
C	5732310	5732310	1	1			G -> C		13	SNP (transversion)			0.385	1.3e-13
GACT	5723757	5723760	4	1			CTAG -> GACT		25 -> 26	Substitution			53.8% -> 56.0%	6.1e-47
ACTG	5723752	5723755	4	1			CAAC -> ACTG		23 -> 26	Substitution			41.7% -> 50.0%	2e-31
CGAC	5723746	5723749	4	1			TTCT -> CGAC		19 -> 20	Substitution			25.0% -> 30.0%	4.9e-15
T	5723744	5723744	1	1			G -> T		12	SNP (transversion)			0.25	4.4e-10
AC	5723741	5723742	2	1			CT -> AC		12	Substitution			0.25	3.5e-09
GTAGC	5723651	5723655	5	1			TGGAA -> GTAGC		11	Substitution			0.273	5.2e-09
CCAGGGGT	5723642	5723649	8	1			GATCTCCA -> CCAGGGGT		10 -> 14	Substitution			30.0% -> 57.1%	9.5e-10
GTGCTGC	5723634	5723640	7	1			TAAGCCA -> GTGCTGC		14 -> 18	Substitution			56.3% -> 66.7%	4.8e-26
G	5723168	5723168	1	1			C -> G		2	SNP (transversion)			1	1e-08
AA	5717303	5717304	2	1			TG -> AA		43 -> 51	Substitution			41.9% -> 51.0%	2e-53
A	5717301	5717301	1	1			G -> A		119	SNP (transition)			0.798	8.6e-299
AA	5717295	5717296	2	1			TT -> AA		173 -> 175	Substitution			77.5% -> 77.7%	0
AGAG	5716984	5716987	3	2	RS -> RA	70	CGTT -> AGAG	CGT,TCA -> AGA,GCA	8	Substitution	Substitution	MGG_15154T0	25.0% -> 37.5%	4.4e-07
A	5716982	5716982	1	1	V -> E	68	T -> A	GTA -> GAA	8	SNP (transversion)	Substitution	MGG_15154T0	0.375	2.2e-10
G	5716814	5716814	1	1			T -> G		52	SNP (transversion)			0.269	4.4e-43
G	5708172	5708172	1	1			A -> G		2	SNP (transition)			1	1.6e-07
GTCT	5708167	5708170	4	1			CCGA -> GTCT		2	Substitution			1	2.5e-08
GC	5708164	5708165	2	1			TG -> GC		2	Substitution			1	4e-08
G	5708162	5708162	1	1			T -> G		2	SNP (transversion)			1	2.5e-08
A	5708160	5708160	1	1			C -> A		2	SNP (transversion)			1	4e-08
C	5690101	5690101	1	1	Q -> P	1373	A -> C	CAG -> CCG	6	SNP (transversion)	Substitution	MGG_05572T0	0.333	6e-07
G	5685299	5685299	1	1			T -> G		7	SNP (transversion)			0.286	8.4e-07
TTTTTTTT	5674505	5674512	8	1			AGGACAAG -> TTTTTTTT		21 -> 29	Substitution			51.7% -> 60.9%	2.9e-37
TTT	5674501	5674503	3	1			GGG -> TTT		13 -> 15	Substitution			30.8% -> 40.0%	7.1e-12
C	5673044	5673044	1	1			T -> C		3	SNP (transition)			0.667	1.9e-07
AAAAAA	5671412	5671417	6	1			TCCTTT -> AAAAAA		2 -> 3	Substitution			1	6.3e-08
A	5671410	5671410	1	1			C -> A		3	SNP (transversion)			1	3.2e-11
ACT	5669615	5669617	3	1			CAG -> ACT		2	Substitution			1	4e-08
T	5665086	5665086	1	1			A -> T		21	SNP (transversion)			0.762	3.2e-49
C	5665085	5665085	1	1			A -> C		21	SNP (transversion)			0.714	5.4e-44
AT	5665083	5665084	2	1			CA -> AT		21	Substitution			0.524	2.9e-37
G	5665082	5665082	1	1			A -> G		21	SNP (transition)			0.714	1.7e-48
TC	5665079	5665080	2	1			GA -> TC		19 -> 20	Substitution			60.0% -> 63.2%	1.3e-37
TC	5665076	5665077	2	1			CG -> TC		18	Substitution			0.667	1.9e-38
GAC	5665071	5665073	3	1			CTG -> GAC		17	Substitution			0.647	6.2e-33
CA	5665068	5665069	2	1			TG -> CA		10 -> 17	Substitution			60.0% -> 64.7%	3.8e-23
CC	5665064	5665065	2	1			TG -> CC		6 -> 7	Substitution			66.7% -> 71.4%	2.4e-14
TG	5665062	5665063	2	1			AA -> TG		2 -> 5	Substitution			40.0% -> 100.0%	2.5e-07
GT	5659006	5659007	2	1			TC -> GT		8 -> 9	Substitution			37.5% -> 44.4%	8.9e-10
TCC	5659002	5659004	3	1			AGA -> TCC		17 -> 19	Substitution			73.7% -> 82.4%	1.2e-45
CTGAA	5658996	5659000	5	1			ACCCT -> CTGAA		18 -> 21	Substitution			83.3% -> 85.7%	2.6e-50
G	5658994	5658994	1	1			C -> G		26	SNP (transversion)			0.885	2.1e-82
C	5658991	5658991	1	1			G -> C		26	SNP (transversion)			0.923	2e-89
AAGAG	5658984	5658988	5	1			GCCCC -> AAGAG		26 -> 35	Substitution			79.4% -> 92.3%	5.1e-87
A	5658977	5658977	1	1			G -> A		37	SNP (transition)			0.486	2.8e-55
	5658977	5658977	1	1			#NAME?		37	Deletion			0.324	1.8e-33
C	5658976	5658976	1	1			A -> C		40	SNP (transversion)			0.475	4.1e-56
	5658976	5658976	1	1			#NAME?		40	Deletion			0.3	5.5e-33
A	5658975	5658975	1	1			G -> A		40	SNP (transition)			0.35	2.3e-39
C	5658974	5658974	1	1			T -> C		40	SNP (transition)			0.85	1.5e-116
C	5654265	5654265	1	1			A -> C		14	SNP (transversion)			0.286	2.5e-09
CT	5654119	5654120	2	1			AG -> CT		37 -> 44	Substitution			36.4% -> 40.5%	4.1e-45
CG	5654115	5654116	2	1			AA -> CG		40 -> 50	Substitution			28.0% -> 35.0%	2.2e-39
C	5653974	5653974	1	1			A -> C		55	SNP (transversion)			0.818	9.2e-139
C	5653970	5653970	1	1			T -> C		51	SNP (transition)			0.745	1.2e-129
C	5653756	5653756	1	1			A -> C		148	SNP (transversion)			0.284	3.4e-81
C	5652942	5652942	1	1			A -> C		50	SNP (transversion)			0.26	8.7e-31
A	5639295	5639295	1	1			T -> A		4	SNP (transversion)			0.75	6.3e-11
AGC	5639291	5639293	3	1			CAA -> AGC		4 -> 5	Substitution			60.0% -> 75.0%	6.3e-11
T	5639290	5639290	1	1			C -> T		5	SNP (transition)			0.8	1.3e-13
GCTA	5639286	5639289	4	1			CGGC -> GCTA		5	Substitution			0.8	5e-14
TG	5639284	5639285	2	1			AC -> TG		8 -> 9	Substitution			44.4% -> 50.0%	4.4e-14
A	5639282	5639282	1	1			G -> A		12	SNP (transition)			0.5	1.5e-20
T	5639281	5639281	1	1			G -> T		12	SNP (transversion)			0.667	3.1e-25
A	5639279	5639279	1	1			C -> A		13	SNP (transversion)			0.538	2.2e-23
G	5639278	5639278	1	1			T -> G		13	SNP (transversion)			0.385	1.3e-09
A	5639277	5639277	1	1			C -> A		13	SNP (transversion)			0.692	2.8e-30
G	5639275	5639275	1	1			C -> G		13	SNP (transversion)			0.538	4.3e-24
G	5639265	5639264	0	1			#NAME?		21	Insertion			0.381	3.2e-24
C	5639263	5639263	1	1			A -> C		21	SNP (transversion)			0.524	1.1e-33
T	5639262	5639262	1	1			A -> T		24	SNP (transversion)			0.292	2.1e-13
A	5639261	5639261	1	1			T -> A		24	SNP (transversion)			0.417	1.9e-24
T	5639260	5639260	1	1			A -> T		27	SNP (transversion)			0.333	1.8e-17
T	5639258	5639258	1	1			G -> T		27	SNP (transversion)			0.407	1.3e-26
CTA	5639255	5639257	3	1			GGG -> CTA		27 -> 29	Substitution			27.6% -> 29.6%	3.1e-22
AC	5638715	5638716	2	1			GG -> AC		4	Substitution			1	1e-14
A	5638713	5638713	1	1			G -> A		4	SNP (transition)			1	1e-14
C	5638707	5638706	0	1			+C		4	Insertion			1	1e-14
TTGT	5638698	5638701	4	1			CAAA -> TTGT		3	Substitution			1	6.3e-11
A	5632149	5632149	1	1	I -> N	275	T -> A	ATC -> AAC	2	SNP (transversion)	Substitution	MGG_15150T0	1	1e-08
T	5626764	5626764	1	1			G -> T		7	SNP (transversion)			0.429	1.1e-09
TTTTT	5626754	5626758	5	1			CGAGC -> TTTTT		2 -> 5	Substitution			1	6.3e-07
AAAAAA	5622517	5622522	6	1			TGCTGG -> AAAAAA		3 -> 4	Substitution			66.7% -> 75.0%	3e-07
A	5622514	5622514	1	1			T -> A		5	SNP (transversion)			0.6	1.6e-10
TTT	5617913	5617915	3	1			CAG -> TTT		2	Substitution			1	1e-07
TTCAA	5617907	5617911	5	1			AATCT -> TTCAA		2	Substitution			1	2.5e-07
A	5611110	5611110	1	1			C -> A		4	SNP (transversion)			0.5	6e-07
A	5611106	5611106	1	1			C -> A		4	SNP (transversion)			0.5	3.8e-07
A	5611104	5611104	1	1			C -> A		4	SNP (transversion)			0.5	9.5e-07
T	5610707	5610707	1	1	T -> S	1525	A -> T	ACC -> TCC	2	SNP (transversion)	Substitution	MGG_13110T0	1	1e-08
TTTTTTT	5606909	5606915	7	1			CAAAGGC -> TTTTTTT		4 -> 5	Substitution			75.0% -> 80.0%	2.5e-10
G	5598867	5598867	1	1			A -> G		5	SNP (transition)			1	1e-09
CC	5598862	5598863	2	1			TT -> CC		5	Substitution			1	1e-09
A	5598860	5598860	1	1			G -> A		5	SNP (transition)			1	1e-09
CG	5598853	5598854	2	1			TA -> CG		5	Substitution			1	1e-09
G	5598847	5598847	1	1			A -> G		5	SNP (transition)			1	1e-09
AA	5598843	5598844	2	1			GG -> AA		5	Substitution			1	1e-09
G	5598841	5598841	1	1			A -> G		5	SNP (transition)			1	1e-09
G	5598806	5598806	1	1			A -> G		5	SNP (transition)			1	1e-09
G	5598163	5598163	1	1			A -> G		7	SNP (transition)			0.571	3.4e-07
C	5594305	5594305	1	1			T -> C		70	SNP (transition)			0.314	3.1e-42
TC	5594301	5594302	2	1			AT -> TC		74 -> 75	Substitution			29.3% -> 29.7%	8.5e-44
C	5594300	5594300	1	1			G -> C		76	SNP (transversion)			0.421	9.9e-66
G	5594299	5594299	1	1			T -> G		77	SNP (transversion)			0.286	2.4e-43
AC	5594297	5594298	2	1			CG -> AC		70 -> 74	Substitution			41.9% -> 44.3%	1.5e-60
CG	5594295	5594296	2	1			AA -> CG		69 -> 70	Substitution			31.9% -> 32.9%	1.3e-44
C	5594293	5594293	1	1			A -> C		69	SNP (transversion)			0.319	1.4e-44
T	5594291	5594291	1	1			C -> T		73	SNP (transition)			0.315	2.1e-46
C	5594289	5594289	1	1			A -> C		73	SNP (transversion)			0.315	2.1e-46
T	5594287	5594287	1	1			C -> T		84	SNP (transition)			0.345	6e-48
T	5592534	5592534	1	1			A -> T		16	SNP (transversion)			0.438	1.1e-17
C	5592533	5592533	1	1			T -> C		13	SNP (transition)			0.462	4.2e-13
T	5592532	5592532	1	1			A -> T		9	SNP (transversion)			0.444	7.9e-10
G	5592530	5592530	1	1			A -> G		9	SNP (transition)			0.556	3.9e-09
C	5592529	5592529	1	1			A -> C		9	SNP (transversion)			0.333	4.2e-08
T	5579338	5579338	1	1		924	C -> T	GCG -> GCA	3	SNP (transition)	None	MGG_16400T0	1	3.2e-08
T	5579332	5579332	1	1		930	C -> T	CAG -> CAA	3	SNP (transition)	None	MGG_16400T0	1	7.9e-09
A	5578956	5578956	1	1		1306	G -> A		3	SNP (transition)	Truncation	MGG_16400T0	1	2e-09
A	5578633	5578633	1	1	S -> L	1580	G -> A	TCA -> TTA	2	SNP (transition)	Substitution	MGG_16400T0	1	1.6e-08
T	5577790	5577790	1	1			C -> T		8	SNP (transition)			0.75	6.7e-09
A	5577776	5577776	1	1			G -> A		10	SNP (transition)			0.7	1.7e-08
T	5577736	5577736	1	1			C -> T		9	SNP (transition)			0.778	5.3e-09
C	5560614	5560614	1	1	S -> P	1522	T -> C	TCG -> CCG	4	SNP (transition)	Substitution	MGG_16398T0	0.5	3.8e-07
TTTTTTT	5539578	5539584	7	1			ACAGGAC -> TTTTTTT		23 -> 25	Substitution			28.0% -> 30.4%	7.6e-19
T	5538079	5538079	1	1			A -> T		2	SNP (transversion)			1	2.5e-08
A	5537967	5537967	1	1			T -> A		8	SNP (transversion)			0.375	2.2e-07
AAA	5537963	5537965	3	1			TTC -> AAA		8	Substitution			0.375	2.2e-07
G	5532189	5532189	1	1			C -> G		2	SNP (transversion)			1	1e-08
T	5530388	5530388	1	1		1271	G -> T		4	SNP (transversion)	Truncation	MGG_05534T0	0.5	6e-07
C	5524743	5524743	1	1	K -> R	611	T -> C	AAG -> AGG	4	SNP (transition)	Substitution	MGG_13106T0	0.5	2.4e-07
AA	5518392	5518393	2	1			TT -> AA		48 -> 50	Substitution			29.2% -> 32.0%	3e-35
A	5518389	5518389	1	1			G -> A		52	SNP (transition)			0.25	3.9e-33
CAATT	5515360	5515364	5	1			ATGAA -> CAATT		2	Substitution			1	2.5e-07
TT	5512602	5512603	2	1			GG -> TT		12 -> 16	Substitution			56.3% -> 75.0%	4.5e-29
TTT	5512598	5512600	3	1			GCC -> TTT		9 -> 11	Substitution			77.8% -> 81.8%	9e-28
GA	5512181	5512182	2	1			TC -> GA		4	Substitution			0.5	2.4e-07
AG	5512178	5512179	2	1			CT -> AG		4	Substitution			0.5	9.5e-08
AAAAAAAA	5506575	5506582	8	1			CTTCGTTT -> AAAAAAAA		4	Substitution			1	6.3e-08
G	5490654	5490654	1	1			A -> G		67	SNP (transition)			0.433	2.4e-20
C	5490651	5490651	1	1			G -> C		83	SNP (transversion)			0.518	8.4e-18
G	5490648	5490648	1	1			A -> G		107	SNP (transition)			0.617	1e-26
CA	5490643	5490644	2	1			GC -> CA		116 -> 118	Substitution			60.3% -> 61.0%	2.5e-28
A	5490639	5490639	1	1			T -> A		130	SNP (transversion)			0.662	4e-30
TACTTA	5490632	5490637	6	1			CTAGAC -> TACTTA		149 -> 167	Substitution			62.4% -> 64.6%	2.5e-30
T	5485736	5485736	1	1			C -> T		9	SNP (transition)			0.444	3.1e-10
G	5481199	5481199	1	1			A -> G		2	SNP (transition)			1	4e-08
A	5473391	5473391	1	1			C -> A		18	SNP (transversion)			0.333	4.6e-15
A	5473390	5473390	1	1			G -> A		18	SNP (transition)			0.556	4.4e-31
G	5473389	5473389	1	1			C -> G		18	SNP (transversion)			0.5	2.4e-20
G	5473383	5473383	1	1			C -> G		20	SNP (transversion)			0.3	9.7e-18
G	5473382	5473382	1	1			C -> G		21	SNP (transversion)			0.476	3.4e-19
G	5473381	5473381	1	1			A -> G		22	SNP (transition)			0.318	6.7e-18
C	5473372	5473372	1	1			G -> C		28	SNP (transversion)			0.25	1.5e-20
[truncated: 22,032 more rows]

## Sheet: ΔMohog1(adapted)-25min-RNA
Name	Minimum	Maximum	Length	# Intervals	Amino Acid Change	CDS Position	Change	Codon Change	Coverage	Polymorphism Type	Protein Effect	protein_id	Variant Frequency	Variant P-Value (approximate)
[truncated: 23,160 more rows]

[truncated: 3 more sheets: ΔMohog1(adapted)-DNA, ΔMohog1-DNA, ΔMopbs2(adapted)-DNA]
